# Supplementary material for: The Toxoplasma Polymorphic Effector GRA15 Mediates Seizure Induction by Modulating Interleukin-1 Signaling in the Brain
Source: mBio. 2021 Jun 22;12(3):e01331-21. doi: 10.1128/mBio.01331-21 (PMC8262954; doi:10.1128/mBio.01331-21)
Supplement: TABLE S1 [file mbio.01331-21-st001.xlsx]

## Sheet: Sheet1
	Percent Frequency of 3 Score or Higher
Strain	100 Tachyzoite Infection		10,000 Tachyzoite Infection
	Percent	Phenotype	Percent	Phenotype
S30	87.5	2	33.8	2
c96 C12	74	2	90	2
c96 STD10	70.8	2	75.6	2
CL12	54.4	2	n.d.	2
CL16	47.8	2	45	2
S1T	43.3	2	25	3
S28	40.6	2	12.2	3
c96 STC7	30.6	2	23.9	3
c96 STD2	28	2	15	3
c96 B4	26	2	29.4	3
S27	19.4	2	17.2	3
S2T	19.3	2	14.1	3
c96 STH5	16.1	2	2.2	3
S21	13.3	3	7.8	3
S29	9.3	3	6.3	3
c96 STE10	8.7	3	19.4	3
c96 STD3	9.3	3	17.3	3
S25	6.3	3	17.5	3
CL15	2.8	3	0	3
c96 STH11	1.3	3	0	3
c96 STE7	0	3	14.4	3
S22	0	3	3.3	3
S26	0	3	0	3
CL13	0	3	2.8	3
ME49	33.6	2	n.d.	2
CEP	12.8	3	29.4	3
