# Supplementary material for: The Toxoplasma Polymorphic Effector GRA15 Mediates Seizure Induction by Modulating Interleukin-1 Signaling in the Brain
Source: mBio. 2021 Jun 22;12(3):e01331-21. doi: 10.1128/mBio.01331-21 (PMC8262954; doi:10.1128/mBio.01331-21)
Supplement: TABLE S2 [file mbio.01331-21-st002.xlsx]

## Sheet: Sheet1
Strain	Seizure Phenotype		Cyst Phenotype	Weight-loss Phenotype	GAD67 Mislocalization
	100 Tachyzoites	10,000 Tachyzoites
S30	2	2	2	2	2
c96 C12	2	2	2	2	2
c96 STD10	2	2	2	2	2
CL12	2	2	2	2	n.d.
CL16	2	2	2	2	2
S1T	2	3	3	3	3
S28	2	3	3	2	2
c96 STC7	2	3	3	2	3
c96 STD2	2	3	3	2	2
c96 B4	2	3	3	3	3
S2T	2	3	3	3	3
S27	2	3	3	3	3
c96 STH5	2	3	3	2	2
S21	3	3	3	3	2
S29	3	3	3	3	3
c96 STE10	3	3	3	3	3
c96 STD3	3	3	3	2	2
S25	3	3	3	3	3
CL15	3	3	3	3	3
c96 STH11	3	3	3	3	3
c96 STE7	3	3	3	3	3
S22	3	3	3	3	3
S26	3	3	3	3	3
CL13	3	3	3	3	3
ME49	2	2	2	2	2
CEP	3	3	3	3	3
