# Supplementary material for: The Toxoplasma Polymorphic Effector GRA15 Mediates Seizure Induction by Modulating Interleukin-1 Signaling in the Brain
Source: mBio. 2021 Jun 22;12(3):e01331-21. doi: 10.1128/mBio.01331-21 (PMC8262954; doi:10.1128/mBio.01331-21)
Supplement: TABLE S3 [file mbio.01331-21-st003.xlsx]

## Sheet: SIG 1
SIG1
Gene ID	Product Description	Gene Name or Symbol
TGME49_218200	UDP-sugar pyrophospharylase [Source:UniProtKB/TrEMBL;Acc:S8FZQ5]	null
TGME49_218210	Kinesin motor domain-containing protein [Source:UniProtKB/TrEMBL;Acc:A0A125YGL5]	null
TGME49_218215	hypothetical protein	null
TGME49_218220	Protein kinase domain-containing protein [Source:UniProtKB/TrEMBL;Acc:A0A125YRL7]	null
TGME49_218230	SET domain-containing protein [Source:UniProtKB/TrEMBL;Acc:A0A125YHX3]	null
TGME49_218240	hypothetical protein	null
TGME49_218250	TAP42 family protein [Source:UniProtKB/TrEMBL;Acc:S8G8U9]	null
TGME49_218260	Histone H3 [Source:UniProtKB/TrEMBL;Acc:A0A125YLK8]	null
TGME49_218270	hypothetical protein	null
TGME49_218280	Eukaryotic porin, putative [Source:UniProtKB/TrEMBL;Acc:A0A125YIH2]	null
TGME49_218290	WD_REPEATS_REGION domain-containing protein [Source:UniProtKB/TrEMBL;Acc:S8FZP7]	null
TGME49_218300	Zinc finger (CCCH type) motif-containing protein [Source:UniProtKB/TrEMBL;Acc:S8G8U4]	null
TGME49_218310	Microneme protein MIC14 [Source:UniProtKB/TrEMBL;Acc:S8EUQ3]	MIC14
TGME49_218340	hypothetical protein	null
TGME49_218350	hypothetical protein	null
TGME49_218358	Zinc knuckle domain-containing protein [Source:UniProtKB/TrEMBL;Acc:A0A125YVH5]	null
TGME49_218362	Zinc finger protein ZFP1 [Source:UniProtKB/TrEMBL;Acc:S8G8T9]	null
TGME49_218370	hypothetical protein	null
TGME49_218380	tRNA-Val	null
TGME49_218390	hypothetical protein	null
TGME49_218400	Protein kinase domain-containing protein [Source:UniProtKB/TrEMBL;Acc:S8EN59]	null
TGME49_218410	60S acidic ribosomal protein P0 [Source:UniProtKB/TrEMBL;Acc:A0A125YFP1]	RPP0
TGME49_218420	WD_REPEATS_REGION domain-containing protein [Source:UniProtKB/TrEMBL;Acc:S8G8T4]	null
TGME49_218430	tRNA-Asp	null
TGME49_218440	tRNA-Asp	null
TGME49_218450	hypothetical protein	null
TGME49_218460	C-type lectin domain-containing protein [Source:UniProtKB/TrEMBL;Acc:A0A125YVQ1]	null
TGME49_218470	Protein disulfide-isomerase, putative [Source:UniProtKB/TrEMBL;Acc:S8EN54]	null
TGME49_218480	tRNA-Glu	null
TGME49_218490	hypothetical protein	null
TGME49_218500	hypothetical protein	null
TGME49_218510	hypothetical protein	null
TGME49_218520	Microneme protein MIC6 [Source:UniProtKB/TrEMBL;Acc:S8EUN7]	MIC6
TGME49_218530	PITH domain-containing protein [Source:UniProtKB/TrEMBL;Acc:S8FZM8]	null
TGME49_218540	AB hydrolase-1 domain-containing protein [Source:UniProtKB/TrEMBL;Acc:S8EN43]	null
TGME49_218550	Protein kinase domain-containing protein [Source:UniProtKB/TrEMBL;Acc:S8G8S5]	null
TGME49_218560	Acetyl-coA carboxylase ACC2 [Source:UniProtKB/TrEMBL;Acc:S8EUN2]	ACC2
TGME49_218570	Nin one binding (NOB1) Zn-ribbon family protein [Source:UniProtKB/TrEMBL;Acc:S8EQY7]	null
TGME49_218580	SpoU_methylase domain-containing protein [Source:UniProtKB/TrEMBL;Acc:S8EN39]	null
TGME49_218590	PPM-type phosphatase domain-containing protein [Source:UniProtKB/TrEMBL;Acc:S8FZM1]	null
TGME49_218600	RRM domain-containing protein [Source:UniProtKB/TrEMBL;Acc:S8G8S2]	null
TGME49_218610	RNA cytidine acetyltransferase [Source:UniProtKB/TrEMBL;Acc:S8EUM7]	null
TGME49_218720	Calcium-dependent protein kinase CDPK6 [Source:UniProtKB/TrEMBL;Acc:S8EQY1]	CDPK6
TGME49_218730	hypothetical protein	null
TGME49_218740	Membrane protein, putative [Source:UniProtKB/TrEMBL;Acc:A0A125YFW4]	null
TGME49_218750	hypothetical protein	null
TGME49_218760	SNAP protein (Soluble N-ethylmaleimide-sensitive factor Attachment Protein), putative [Source:UniProtKB/TrEMBL;Acc:S8EUM1]	null
TGME49_218770	Carrier superfamily protein [Source:UniProtKB/TrEMBL;Acc:S8EQX7]	null
TGME49_218780	Phosphoserine aminotransferase, putative [Source:UniProtKB/TrEMBL;Acc:S8EN29]	null
TGME49_218790	EFG_C domain-containing protein [Source:UniProtKB/TrEMBL;Acc:S8FZL1]	null
TGME49_218800	hypothetical protein	null
TGME49_218810	D-aminoacyl-tRNA deacylase [Source:UniProtKB/TrEMBL;Acc:S8EUL6]	null
TGME49_218820	Alba domain-containing protein [Source:UniProtKB/TrEMBL;Acc:A0A125YFQ8]	null
TGME49_218830	hypothetical protein	null
TGME49_218840	DNA_MISMATCH_REPAIR_2 domain-containing protein [Source:UniProtKB/TrEMBL;Acc:S8FZK4]	MSH1
TGME49_218850	Ribosomal protein RPS9 [Source:UniProtKB/TrEMBL;Acc:S8G8Q9]	RPS9
TGME49_218860	hypothetical protein	null
TGME49_218870	Rab-GAP TBC domain-containing protein [Source:UniProtKB/TrEMBL;Acc:S8EQW8]	null
TGME49_218880	SF-assemblin, putative [Source:UniProtKB/TrEMBL;Acc:A0A125YP87]	null
TGME49_218890	hypothetical protein	null
TGME49_218900	hypothetical protein	null
TGME49_218910	hypothetical protein	null
TGME49_218920	Proteasome subunit beta [Source:UniProtKB/TrEMBL;Acc:A0A125YL46]	null
TGME49_218930	BTB domain-containing protein [Source:UniProtKB/TrEMBL;Acc:A0A125YRW7]	null
TGME49_218940	hypothetical protein	null
TGME49_218950	hypothetical protein	null
TGME49_218955	hypothetical protein	null
TGME49_218960	AP2 domain transcription factor AP2XII-1 [Source:UniProtKB/TrEMBL;Acc:S8EQW3]	AP2XII1
TGME49_219070	Cyclic nucleotide-binding domain-containing protein [Source:UniProtKB/TrEMBL;Acc:S8EN17]	null
TGME49_219080	Edge expressed protein, putative [Source:UniProtKB/TrEMBL;Acc:S8G8P6]	null
TGME49_219090	hypothetical protein	null
TGME49_219100	Cyclin-dependent kinases regulatory subunit [Source:UniProtKB/TrEMBL;Acc:S8EUJ6]	null
TGME49_219110	hypothetical protein	null
TGME49_219120	Zinc finger (CCCH type) motif-containing protein [Source:UniProtKB/TrEMBL;Acc:S8EN13]	null
TGME49_219125	hypothetical protein	null
TGME49_219130	NADPH-glutathione reductase [Source:UniProtKB/TrEMBL;Acc:S8G8P1]	null
TGME49_219140	EF1_GNE domain-containing protein [Source:UniProtKB/TrEMBL;Acc:A0A125YHV2]	null
TGME49_219150	ZZ-type domain-containing protein [Source:UniProtKB/TrEMBL;Acc:S8EQV9]	null
TGME49_219160	hypothetical protein	null
TGME49_219170	hypothetical protein	null
TGME49_219175	hypothetical protein	null
TGME49_219180	N-acetyltransferase domain-containing protein [Source:UniProtKB/TrEMBL;Acc:S8EUI5]	null
TGME49_219190	CS domain-containing protein [Source:UniProtKB/TrEMBL;Acc:S8EQV7]	null
TGME49_219200	DEAD/DEAH box RNA helicase family protein [Source:UniProtKB/TrEMBL;Acc:S8EN05]	null
TGME49_219210	ANK_REP_REGION domain-containing protein [Source:UniProtKB/TrEMBL;Acc:S8FZH5]	null
TGME49_219218	hypothetical protein	null
TGME49_219222	hypothetical protein	null
TGME49_219230	AMP-binding enzyme domain-containing protein [Source:UniProtKB/TrEMBL;Acc:S8EQV4]	null
TGME49_219240	Peptidyl-tRNA hydrolase PTH2 domain-containing protein [Source:UniProtKB/TrEMBL;Acc:S8EN04]	null
TGME49_219250	N-acetyltransferase domain-containing protein [Source:UniProtKB/TrEMBL;Acc:S8FZH0]	null
TGME49_219260	Cation-transporting ATPase, putative [Source:UniProtKB/TrEMBL;Acc:S8G8M6]	null
TGME49_219270	Multi-pass transmembrane protein [Source:UniProtKB/TrEMBL;Acc:A0A125YRY4]	null
TGME49_219280	Actin like protein ALP1 [Source:UniProtKB/TrEMBL;Acc:A0A125YSC1]	ALP1
TGME49_219290	F-actin-capping protein subunit beta [Source:UniProtKB/TrEMBL;Acc:S8EN02]	null
TGME49_219300	Ran binding protein [Source:UniProtKB/TrEMBL;Acc:S8FZG5]	null
TGME49_219310	DnaK family protein [Source:UniProtKB/TrEMBL;Acc:A0A125YW69]	null
TGME49_219320	Acid phosphatase GAP50 [Source:UniProtKB/TrEMBL;Acc:A0A125YT84]	GAP50
TGME49_219370	hypothetical protein	null
TGME49_219430	AA_TRNA_LIGASE_II domain-containing protein [Source:UniProtKB/TrEMBL;Acc:S8EMZ9]	null
TGME49_219440	Cleavage and polyadenylation specificity factor subunit 2 [Source:UniProtKB/TrEMBL;Acc:S8FZG0]	null
TGME49_219450	WD domain, G-beta repeat-containing protein [Source:UniProtKB/TrEMBL;Acc:S8G8L8]	null
TGME49_219460	hypothetical protein	null
TGME49_219470	hypothetical protein	null
TGME49_219485	Peptidase_S9 domain-containing protein [Source:UniProtKB/TrEMBL;Acc:S8EMZ7]	null
TGME49_219500	hypothetical protein	null
TGME49_219510	G domain-containing protein [Source:UniProtKB/TrEMBL;Acc:S8G8L3]	null
TGME49_219520	Methyltransf_25 domain-containing protein [Source:UniProtKB/TrEMBL;Acc:A0A125YYW8]	PRMT1
TGME49_219530	hypothetical protein	null
TGME49_219540	Alanine--tRNA ligase [Source:UniProtKB/TrEMBL;Acc:S8EMZ1]	null
TGME49_219550	Lipoyl-binding domain-containing protein [Source:UniProtKB/TrEMBL;Acc:A0A125YJF1]	null
TGME49_219560	tRNA-Ala	null
TGME49_219570	hypothetical protein	null
TGME49_219580	tRNA-Trp	null
TGME49_219590	RuvB-like helicase [Source:UniProtKB/TrEMBL;Acc:A0A125YW15]	null
TGME49_219600	hypothetical protein	null
TGME49_219610	hypothetical protein	null
TGME49_219620	FtsJ domain-containing protein [Source:UniProtKB/TrEMBL;Acc:S8FZE3]	null
TGME49_219630	Flavodoxin-like domain-containing protein [Source:UniProtKB/TrEMBL;Acc:S8G8K4]	null
TGME49_219640	RING-type domain-containing protein [Source:UniProtKB/TrEMBL;Acc:S8EUE5]	null
TGME49_219650	EF-hand domain-containing protein [Source:UniProtKB/TrEMBL;Acc:S8EQU2]	null
TGME49_219660	hypothetical protein	null
TGME49_219670	Zinc finger (CCCH type) motif-containing protein [Source:UniProtKB/TrEMBL;Acc:S8FZD8]	null
TGME49_219678	hypothetical protein	null
TGME49_219682	Protein-serine/threonine kinase [Source:UniProtKB/TrEMBL;Acc:S8EUE1]	null
TGME49_219690	hypothetical protein	null
TGME49_219700	MCM domain-containing protein [Source:UniProtKB/TrEMBL;Acc:S8EMY3]	null
TGME49_219710	hypothetical protein	null
TGME49_219720	Ras-related protein Rab-5C, putative [Source:UniProtKB/TrEMBL;Acc:S8G8J6]	null
TGME49_219730	hypothetical protein	null
TGME49_219738	hypothetical protein	null
TGME49_219742	hypothetical protein	null
TGME49_219750	Cytochrome c domain-containing protein [Source:UniProtKB/TrEMBL;Acc:A0A125YIF5]	null
TGME49_219760	N-acetyltransferase domain-containing protein [Source:UniProtKB/TrEMBL;Acc:S8G8J1]	null
TGME49_219770	30S ribosomal protein S12, putative [Source:UniProtKB/TrEMBL;Acc:S8EUD1]	null
TGME49_219780	hypothetical protein	null
TGME49_219790	Pre-mRNA processing factor PRP3 [Source:UniProtKB/TrEMBL;Acc:S8EQT4]	null
TGME49_219800	Vacuolar proton pump subunit B [Source:UniProtKB/TrEMBL;Acc:A0A125YPJ1]	null
TGME49_219810	hypothetical protein	null
TGME49_219820	Polyubiquitin UbC, putative [Source:UniProtKB/TrEMBL;Acc:S8EUC5]	null
TGME49_219828	HMG box domain-containing protein [Source:UniProtKB/TrEMBL;Acc:S8EQS8]	null
TGME49_219832	Cyclin-dependent kinases regulatory subunit [Source:UniProtKB/TrEMBL;Acc:S8FZB9]	null
TGME49_219840	hypothetical protein	null
TGME49_219850	AA_TRNA_LIGASE_II domain-containing protein [Source:UniProtKB/TrEMBL;Acc:S8G8I1]	null
TGME49_219860	DNA helicase [Source:UniProtKB/TrEMBL;Acc:S8EUC0]	null
TGME49_299670	hypothetical protein	null
TGME49_299780	hypothetical protein	null
TGME49_299790	hypothetical protein	null
TGME49_299800	hypothetical protein	null
TGME49_299810	tRNA-synt_1e domain-containing protein [Source:UniProtKB/TrEMBL;Acc:S8EQ47]	null
TGME49_299820	hypothetical protein	null
TGME49_299825	tRNA-Pro	null
TGME49_299900	hypothetical protein	null
TGME49_299970	TPR_REGION domain-containing protein [Source:UniProtKB/TrEMBL;Acc:A0A125YGF8]	null
TGME49_299980	hypothetical protein	null
TGME49_299990	Archease domain-containing protein [Source:UniProtKB/TrEMBL;Acc:S8EQ43]	null
TGME49_299995	hypothetical protein	null
TGME49_300000	Ribosomal_L18e/L15P domain-containing protein [Source:UniProtKB/TrEMBL;Acc:A0A125YRB1]	RPL18
TGME49_300010	hypothetical protein	null
TGME49_300020	AAA domain-containing protein [Source:UniProtKB/TrEMBL;Acc:S8ET60]	null
TGME49_300030	hypothetical protein	null
TGME49_300040	UBIQUITIN_CONJUGAT_2 domain-containing protein [Source:UniProtKB/TrEMBL;Acc:A0A125YU10]	null
TGME49_300048	hypothetical protein	null
TGME49_300052	hypothetical protein	null
TGME49_300055	hypothetical protein	null
TGME49_300060	Signal peptidase subunit protein [Source:UniProtKB/TrEMBL;Acc:A0A125YZH4]	null
TGME49_300070	hypothetical protein	null
TGME49_300080	hypothetical protein	null
TGME49_300090	hypothetical protein	null
TGME49_300100	Rhoptry neck protein 2 [Source:UniProtKB/Swiss-Prot;Acc:B6KV60]	RON2
TGME49_300110	hypothetical protein	null
TGME49_300120	Aminotran_5 domain-containing protein [Source:UniProtKB/TrEMBL;Acc:S8G1L7]	null
TGME49_300130	Apical membrane antigen 1 domain-containing protein [Source:UniProtKB/TrEMBL;Acc:S8GAW3]	null
TGME49_300140	Elongation factor 1-gamma, putative [Source:UniProtKB/TrEMBL;Acc:A0A125YG45]	null
TGME49_300150	UAS domain-containing protein [Source:UniProtKB/TrEMBL;Acc:S8ET47]	null
TGME49_300160	hypothetical protein	null
TGME49_300180	hypothetical protein	null
TGME49_300190	Ribosomal protein RPL37A [Source:UniProtKB/TrEMBL;Acc:A0A125YTT4]	RPL37A
TGME49_300200	Histone H2A [Source:UniProtKB/TrEMBL;Acc:A0A125YP81]	null
TGME49_300220	hypothetical protein	null
TGME49_300230	Nuclease, putative [Source:UniProtKB/TrEMBL;Acc:S8EQ31]	null
TGME49_300240	t-SNARE coiled-coil homology domain-containing protein [Source:UniProtKB/TrEMBL;Acc:S8G1K9]	null
TGME49_300250	MtN3/saliva family protein [Source:UniProtKB/TrEMBL;Acc:S8GAV3]	null
TGME49_300260	AA_TRNA_LIGASE_II domain-containing protein [Source:UniProtKB/TrEMBL;Acc:S8EWL8]	null
TGME49_300270	hypothetical protein	null
TGME49_300280	Sm domain-containing protein [Source:UniProtKB/TrEMBL;Acc:A0A125YHJ7]	null
TGME49_300285	hypothetical protein	null
TGME49_300290	t-SNARE coiled-coil homology domain-containing protein [Source:UniProtKB/TrEMBL;Acc:S8GAU7]	null
TGME49_300300	hypothetical protein	null
TGME49_300310	AAA domain-containing protein [Source:UniProtKB/TrEMBL;Acc:A0A125YWY3]	null
TGME49_300320	rRNA adenine N(6)-methyltransferase [Source:UniProtKB/TrEMBL;Acc:S8EQ26]	null
TGME49_300330	hypothetical protein	null
TGME49_300340	CAF1 family ribonuclease [Source:UniProtKB/TrEMBL;Acc:S8GAU2]	null
TGME49_300350	Aminotran_5 domain-containing protein [Source:UniProtKB/TrEMBL;Acc:S8EWL1]	null
TGME49_300360	ADP/ATP translocase [Source:UniProtKB/TrEMBL;Acc:A0A125YFV4]	null
TGME49_300370	hypothetical protein	null
TGME49_300380	Endoplasmic reticulum oxidoreductin, putative [Source:UniProtKB/TrEMBL;Acc:S8G1J8]	null
TGME49_300780	hypothetical protein	null
TGME49_300790	hypothetical protein	null
TGME49_307750	tRNA-His	null
TGME49_307760	Tubulin-tyrosine ligase family protein [Source:UniProtKB/TrEMBL;Acc:S8EQQ4]	null
TGME49_307770	Fumble protein [Source:UniProtKB/TrEMBL;Acc:S8EU95]	null
TGME49_307780	Calpain catalytic domain-containing protein [Source:UniProtKB/TrEMBL;Acc:S8G8F8]	null
TGME49_307790	hypothetical protein	null
TGME49_307800	GDA1/CD39 (Nucleoside phosphatase) family protein [Source:UniProtKB/TrEMBL;Acc:S8EMW2]	null
TGME49_307810	hypothetical protein	null
TGME49_307815	hypothetical protein	null
TGME49_307820	hypothetical protein	null
TGME49_307830	hypothetical protein	null
TGME49_307840	SF-assemblin/beta giardin protein [Source:UniProtKB/TrEMBL;Acc:S8EMW4]	null
TGME49_307850	6-phosphogluconate dehydrogenase, decarboxylating [Source:UniProtKB/TrEMBL;Acc:S8EQR1]	null
TGME49_307860	hypothetical protein	null
TGME49_307980	Translation factor GUF1 homolog, mitochondrial [Source:UniProtKB/TrEMBL;Acc:S8G8G7]	null
TGME49_307990	Arrestin_C domain-containing protein [Source:UniProtKB/TrEMBL;Acc:S8FZA4]	null
TGME49_308000	Gpi16 subunit, GPI transamidase component protein [Source:UniProtKB/TrEMBL;Acc:S8EMW6]	null
TGME49_308010	hypothetical protein	null
TGME49_308020	SAG-related sequence SRS57 [Source:UniProtKB/TrEMBL;Acc:A0A125YY85]	SAG3
TGME49_308030	hypothetical protein	null
TGME49_308040	ZPR1 zinc finger domain-containing protein [Source:UniProtKB/TrEMBL;Acc:S8FZA9]	null
TGME49_308050	Phosducin domain-containing protein [Source:UniProtKB/TrEMBL;Acc:A0A125YM00]	null
TGME49_308060	PH domain-containing protein [Source:UniProtKB/TrEMBL;Acc:S8EQS0]	null
TGME49_308070	DUF1604 domain-containing protein [Source:UniProtKB/TrEMBL;Acc:S8EUB4]	null
TGME49_308075	hypothetical protein	null
TGME49_308090	Protein kinase domain-containing protein [Source:UniProtKB/TrEMBL;Acc:A0A125YQ30]	ROP5
TGME49_308093	Protein kinase domain-containing protein [Source:UniProtKB/TrEMBL;Acc:S8EMX2]	null
TGME49_308096	Protein kinase domain-containing protein [Source:UniProtKB/TrEMBL;Acc:S8EQS5]	null

## Sheet: SIG 2
Gene ID	Product Description	Gene Name or Symbol
TGME49_228980	hypothetical protein	null
TGME49_228990	Zinc finger (CCCH type) motif-containing protein [Source:UniProtKB/TrEMBL;Acc:A0A125YRP1]	null
TGME49_229000	Kelch repeat-containing protein [Source:UniProtKB/TrEMBL;Acc:A0A125YP46]	null
TGME49_229005	hypothetical protein	null
TGME49_229010	Rhoptry neck protein RON4 [Source:UniProtKB/TrEMBL;Acc:S8F0B5]	RON4
TGME49_229020	Protein kinase domain-containing protein [Source:UniProtKB/TrEMBL;Acc:S8GBC4]	null
TGME49_229030	hypothetical protein	null
TGME49_229140	MaoC-like domain-containing protein [Source:UniProtKB/TrEMBL;Acc:A0A125YVZ4]	null
TGME49_229150	Transporter, major facilitator family protein [Source:UniProtKB/TrEMBL;Acc:S8F381]	null
TGME49_229160	Palmitoyltransferase [Source:UniProtKB/TrEMBL;Acc:S8F0B0]	null
TGME49_229170	Formate/nitrite transporter protein [Source:UniProtKB/TrEMBL;Acc:S8GBB9]	null
TGME49_229180	Importin N-terminal domain-containing protein [Source:UniProtKB/TrEMBL;Acc:A0A125YUH4]	null
TGME49_229190	hypothetical protein	null
TGME49_229200	Cyclin_C domain-containing protein [Source:UniProtKB/TrEMBL;Acc:S8F375]	null
TGME49_229210	Small nuclear ribonucleoprotein polypeptide A', putative [Source:UniProtKB/TrEMBL;Acc:A0A125YG92]	null
TGME49_229220	hypothetical protein	null
TGME49_229230	hypothetical protein	null
TGME49_229240	hypothetical protein	null
TGME49_229250	Ribosomal_L28e domain-containing protein [Source:UniProtKB/TrEMBL;Acc:S8F371]	RPL28
TGME49_229260	hypothetical protein	null
TGME49_229270	hypothetical protein	null
TGME49_229280	hypothetical protein	null
TGME49_229290	DUF4110 domain-containing protein [Source:UniProtKB/TrEMBL;Acc:S8F6G5]	null
TGME49_229300	hypothetical protein	null
TGME49_229310	Mediator of RNA polymerase II transcription subunit 14 [Source:UniProtKB/TrEMBL;Acc:S8F094]	MED14
TGME49_229320	Cof family hydrolase subfamily protein [Source:UniProtKB/TrEMBL;Acc:S8GBA6]	null
TGME49_229330	Cof family hydrolase subfamily protein [Source:UniProtKB/TrEMBL;Acc:A0A125YZ89]	null
TGME49_229340	hypothetical protein	null
TGME49_229350	HEAT repeat-containing protein [Source:UniProtKB/TrEMBL;Acc:S8F361]	null
TGME49_229360	Transaldolase [Source:UniProtKB/TrEMBL;Acc:S8F088]	null
TGME49_229370	AP2 domain transcription factor AP2VIII-1 [Source:UniProtKB/TrEMBL;Acc:S8GBA0]	AP2VIII1
TGME49_229380	LRAT domain-containing protein [Source:UniProtKB/TrEMBL;Acc:S8GKM3]	null
TGME49_229390	hypothetical protein	null
TGME49_229405	PDEase domain-containing protein [Source:UniProtKB/TrEMBL;Acc:S8F358]	null
TGME49_229420	Cytochrome c domain-containing protein [Source:UniProtKB/TrEMBL;Acc:A0A125YS54]	null
TGME49_229440	RING-type domain-containing protein [Source:UniProtKB/TrEMBL;Acc:S8GB95]	null
TGME49_229450	hypothetical protein	null
TGME49_229460	SWI2/SNF2-containing protein [Source:UniProtKB/TrEMBL;Acc:S8F6F4]	null
TGME49_229470	Btz domain-containing protein [Source:UniProtKB/TrEMBL;Acc:A0A125YWR7]	null
TGME49_229480	Calcium binding protein, putative [Source:UniProtKB/TrEMBL;Acc:A0A125YH73]	null
TGME49_229490	TPR_REGION domain-containing protein [Source:UniProtKB/TrEMBL;Acc:S8GB91]	null
TGME49_229500	hypothetical protein	null
TGME49_229620	hypothetical protein	null
TGME49_229630	Protein kinase domain-containing protein [Source:UniProtKB/TrEMBL;Acc:S8F350]	null
TGME49_229640	hypothetical protein	null
TGME49_229650	Josephin protein [Source:UniProtKB/TrEMBL;Acc:A0A125YQX4]	null
TGME49_229660	hypothetical protein	null
TGME49_229670	Ribosomal protein RPS23 [Source:UniProtKB/TrEMBL;Acc:A0A125YRX2]	RPS23
TGME49_229680	hypothetical protein	null
TGME49_229690	Autophagy-related protein 7 atg7, putative [Source:UniProtKB/TrEMBL;Acc:A0A125YM80]	null
TGME49_229700	hypothetical protein	null
TGME49_229710	OTU domain-containing protein [Source:UniProtKB/TrEMBL;Acc:S8GKK2]	null
TGME49_229720	hypothetical protein	null
TGME49_229730	hypothetical protein	null
TGME49_229740	hypothetical protein	null
TGME49_229750	hypothetical protein	null
TGME49_229760	hypothetical protein	null
TGME49_229770	hypothetical protein	null
TGME49_229780	GHMP kinase, N-terminal domain-containing protein [Source:UniProtKB/TrEMBL;Acc:A0A125YV41]	null
TGME49_229790	hypothetical protein	null
TGME49_229800	hypothetical protein	null
TGME49_229900	Macro domain-containing protein [Source:UniProtKB/TrEMBL;Acc:S8GKJ3]	null
TGME49_229910	EF hand domain-containing protein [Source:UniProtKB/TrEMBL;Acc:A0A125YFQ2]	null
TGME49_229915	hypothetical protein	null
TGME49_229920	hypothetical protein	null
TGME49_229930	p25-alpha family protein [Source:UniProtKB/TrEMBL;Acc:A0A125YYS6]	null
TGME49_229940	PPIase cyclophilin-type domain-containing protein [Source:UniProtKB/TrEMBL;Acc:A0A125YII8]	null
TGME49_229950	AAA domain-containing protein [Source:UniProtKB/TrEMBL;Acc:A0A125YVJ7]	null
TGME49_229960	tRNA-Arg	null
TGME49_229970	tRNA-Arg	null
TGME49_229980	tRNA-His	null
TGME49_229990	T-complex protein 1 subunit alpha, putative [Source:UniProtKB/TrEMBL;Acc:A0A125YJ02]	null
TGME49_230000	Rav1p_C domain-containing protein [Source:UniProtKB/TrEMBL;Acc:S8F051]	null
TGME49_230010	Suf domain-containing protein [Source:UniProtKB/TrEMBL;Acc:S8GB64]	null
TGME49_230020	Kinesin motor domain-containing protein [Source:UniProtKB/TrEMBL;Acc:A0A125YY28]	null
TGME49_230030	WD_REPEATS_REGION domain-containing protein [Source:UniProtKB/TrEMBL;Acc:S8F6C7]	null
TGME49_230040	hypothetical protein	null
TGME49_230050	50S ribosomal protein L3, putative [Source:UniProtKB/TrEMBL;Acc:A0A125YKW9]	null
TGME49_230060	N-acetyltransferase domain-containing protein [Source:UniProtKB/TrEMBL;Acc:A0A125YH14]	null
TGME49_230070	BolA family protein [Source:UniProtKB/TrEMBL;Acc:A0A125YWC2]	null
TGME49_230080	DEAD/DEAH box helicase domain-containing protein [Source:UniProtKB/TrEMBL;Acc:S8F6C5]	null
TGME49_230100	Membrane protein, putative [Source:UniProtKB/TrEMBL;Acc:A0A125YFK0]	null
TGME49_230110	hypothetical protein	null
TGME49_230118	hypothetical protein	null
TGME49_230122	hypothetical protein	null
TGME49_230130	hypothetical protein	null
TGME49_230135	Kinesin-associated protein [Source:UniProtKB/TrEMBL;Acc:S8F322]	null
TGME49_230140	VPS9 domain-containing protein [Source:UniProtKB/TrEMBL;Acc:A0A125YVE6]	null
TGME49_230150	ChAPs (Chs5p-Arf1p-binding proteins) protein [Source:UniProtKB/TrEMBL;Acc:A0A125YHF2]	null
TGME49_230160	hypothetical protein	null
TGME49_230170	hypothetical protein	null
TGME49_230180	hypothetical protein	null
TGME49_230190	hypothetical protein	null
TGME49_230200	hypothetical protein	null
TGME49_230205	hypothetical protein	null
TGME49_230210	Alveolin domain containing intermediate filament IMC10 [Source:UniProtKB/TrEMBL;Acc:A0A125YHT9]	ALV12
TGME49_230220	VPS11_C domain-containing protein [Source:UniProtKB/TrEMBL;Acc:S8F315]	null
TGME49_230230	Fip1 domain-containing protein [Source:UniProtKB/TrEMBL;Acc:S8F031]	null
TGME49_230340	hypothetical protein	null
TGME49_230350	hypothetical protein	null
TGME49_230380	Protein translocation complex, SEC61 gamma subunit [Source:UniProtKB/TrEMBL;Acc:A0A125YZ70]	null
TGME49_230400	hypothetical protein	null
TGME49_230410	Thioredoxin domain-containing protein [Source:UniProtKB/TrEMBL;Acc:A0A125YZK4]	PRX3
TGME49_230420	Cation_ATPase_N domain-containing protein [Source:UniProtKB/TrEMBL;Acc:A0A125YIC2]	null
TGME49_230430	Vesicle-associated membrane protein, putative [Source:UniProtKB/TrEMBL;Acc:A0A125YLL7]	null
TGME49_230440	CHY zinc finger domain-containing protein [Source:UniProtKB/TrEMBL;Acc:S8F6A7]	null
TGME49_230450	Bifunctional GMP synthase/glutamine amidotransferase protein [Source:UniProtKB/TrEMBL;Acc:A0A125YR57]	null
TGME49_230460	Dpy-30 motif protein [Source:UniProtKB/TrEMBL;Acc:A0A125YQI5]	null
TGME49_230470	Protein kinase domain-containing protein [Source:UniProtKB/TrEMBL;Acc:S8GB29]	null
TGME49_230480	hypothetical protein	null
TGME49_230490	Phosphatidylinositol-4-phosphate 5-kinase [Source:UniProtKB/TrEMBL;Acc:S8F6A4]	null
TGME49_230500	hypothetical protein	null
TGME49_230510	hypothetical protein	null
TGME49_230520	Peptidyl-prolyl cis-trans isomerase [Source:UniProtKB/TrEMBL;Acc:A0A125YLU4]	null
TGME49_230535	hypothetical protein	null
TGME49_230555	Guanylate cyclase domain-containing protein [Source:UniProtKB/TrEMBL;Acc:S8F6A0]	null
TGME49_230570	MFS domain-containing protein [Source:UniProtKB/TrEMBL;Acc:S8F2Z7]	null
TGME49_230580	hypothetical protein	null
TGME49_230590	Chitobiosyldiphosphodolichol beta-mannosyltransferase [Source:UniProtKB/TrEMBL;Acc:S8GB19]	null
TGME49_230598	hypothetical protein	null
TGME49_230602	hypothetical protein	null
TGME49_230605	hypothetical protein	null
TGME49_230610	Transmembrane protein TMEM222 [Source:UniProtKB/TrEMBL;Acc:S8F015]	TMEM222
TGME49_230630	hypothetical protein	null
TGME49_230640	Oxidoreductase-like domain-containing protein [Source:UniProtKB/TrEMBL;Acc:S8GKE2]	null
TGME49_230650	hypothetical protein	null
TGME49_230660	hypothetical protein	null
TGME49_230663	hypothetical protein	null
TGME49_230667	hypothetical protein	null
TGME49_230670	Tubulin-tyrosine ligase family protein [Source:UniProtKB/TrEMBL;Acc:S8GKE0]	null
TGME49_230690	LNS2 domain-containing protein [Source:UniProtKB/TrEMBL;Acc:S8F688]	null
TGME49_230700	hypothetical protein	null
TGME49_230705	hypothetical protein	null
TGME49_230710	Cell division protein CDC48 [Source:UniProtKB/TrEMBL;Acc:S8GB07]	CDC48
TGME49_230820	hypothetical protein	null
TGME49_230830	ATPase family associated with various cellular activities (AAA) domain-containing protein [Source:UniProtKB/TrEMBL;Acc:S8F685]	null
TGME49_230840	hypothetical protein	null
TGME49_230850	hypothetical protein	null
TGME49_230860	Autophagy protein 5 [Source:UniProtKB/TrEMBL;Acc:A0A125YY16]	null
TGME49_230870	hypothetical protein	null
TGME49_230880	hypothetical protein	null
TGME49_230890	PHD-finger domain-containing protein [Source:UniProtKB/TrEMBL;Acc:S8F2X3]	null
TGME49_230900	hypothetical protein	null
TGME49_230905	AB hydrolase-1 domain-containing protein [Source:UniProtKB/TrEMBL;Acc:S8GAZ9]	null
TGME49_230910	hypothetical protein	null
TGME49_230920	MHD domain-containing protein [Source:UniProtKB/TrEMBL;Acc:A0A125YFX8]	null
TGME49_230940	hypothetical protein	null
TGME49_230950	hypothetical protein	null
TGME49_230960	CPSF_A domain-containing protein [Source:UniProtKB/TrEMBL;Acc:A0A125YIG4]	null
TGME49_230970	hypothetical protein	null
TGME49_230980	Myosin motor domain-containing protein [Source:UniProtKB/TrEMBL;Acc:S8F673]	null
TGME49_230990	hypothetical protein	null
TGME49_231000	START domain-containing protein [Source:UniProtKB/TrEMBL;Acc:A0A125YIF3]	null
TGME49_231010	General transcription factor IIE polypeptide 1 GTF2E1 [Source:UniProtKB/TrEMBL;Acc:S8GAZ2]	GTF2E1
TGME49_231020	hypothetical protein	null
TGME49_231030	hypothetical protein	null
TGME49_231040	RNase_PH domain-containing protein [Source:UniProtKB/TrEMBL;Acc:S8F2W2]	null
TGME49_231050	hypothetical protein	null
TGME49_231055	hypothetical protein	null
TGME49_231060	Peptidase_S8 domain-containing protein [Source:UniProtKB/TrEMBL;Acc:S8GKC1]	SUB9
TGME49_231070	Protein kinase domain-containing protein [Source:UniProtKB/TrEMBL;Acc:S8F667]	null
TGME49_231080	Ribosomal protein RPL38 [Source:UniProtKB/TrEMBL;Acc:A0A125YR21]	RPL38
TGME49_231090	hypothetical protein	null
TGME49_231100	hypothetical protein	null
TGME49_231110	hypothetical protein	null
TGME49_231120	Ribosomal protein S11, putative [Source:UniProtKB/TrEMBL;Acc:S8F665]	null
TGME49_231125	hypothetical protein	null
TGME49_231130	Peptidase_M28 domain-containing protein [Source:UniProtKB/TrEMBL;Acc:S8EZY4]	null
TGME49_231140	40S ribosomal protein S25 [Source:UniProtKB/TrEMBL;Acc:S8GAY1]	RPS25
TGME49_231150	Lactamase_B domain-containing protein [Source:UniProtKB/TrEMBL;Acc:A0A125YRU0]	null
TGME49_231160	hypothetical protein	null
TGME49_231170	Structural maintenance of chromosomes protein [Source:UniProtKB/TrEMBL;Acc:S8F2V2]	null
TGME49_231175	hypothetical protein	null
TGME49_231180	hypothetical protein	null
TGME49_231190	ATPase ASNA1 homolog [Source:UniProtKB/TrEMBL;Acc:A0A125YT96]	null
TGME49_231200	hypothetical protein	null
TGME49_231210	Sarcalumenin/eps15 family protein [Source:UniProtKB/TrEMBL;Acc:A0A125YPI0]	null
TGME49_231215	hypothetical protein	null
TGME49_231220	hypothetical protein	null
TGME49_231230	hypothetical protein	null
TGME49_231280	WD_REPEATS_REGION domain-containing protein [Source:UniProtKB/TrEMBL;Acc:S8F657]	null
TGME49_231350	Glucosamine-fructose-6-phosphate aminotransferase [Source:UniProtKB/TrEMBL;Acc:S8F2U3]	null
TGME49_231360	hypothetical protein	null
TGME49_231370	PNPLA domain-containing protein [Source:UniProtKB/TrEMBL;Acc:S8GAX0]	null
TGME49_231380	RPOL4c domain-containing protein [Source:UniProtKB/TrEMBL;Acc:A0A125YT13]	POLR2D
TGME49_231390	hypothetical protein	null
TGME49_231400	Tubulin alpha chain [Source:UniProtKB/TrEMBL;Acc:A0A125YQ52]	null
TGME49_231410	hypothetical protein	null
TGME49_231420	Folate/biopterin transporter, putative [Source:UniProtKB/TrEMBL;Acc:A0A125YK02]	null
TGME49_231430	Oligosaccharyl transferase stt3 protein, putative [Source:UniProtKB/TrEMBL;Acc:A0A125YMR6]	null
TGME49_231440	LsmAD domain-containing protein [Source:UniProtKB/TrEMBL;Acc:S8F652]	null
TGME49_231450	hypothetical protein	null
TGME49_231460	hypothetical protein	null
TGME49_231470	hypothetical protein	null
TGME49_231480	TOG domain-containing protein [Source:UniProtKB/TrEMBL;Acc:S8GK91]	null
TGME49_231590	SGS domain-containing protein [Source:UniProtKB/TrEMBL;Acc:S8F649]	null
TGME49_231600	HEAT repeat-containing protein [Source:UniProtKB/TrEMBL;Acc:A0A125YHR2]	null
TGME49_231605	Phosphagen kinase C-terminal domain-containing protein [Source:UniProtKB/TrEMBL;Acc:S8EZW5]	null
TGME49_231610	Phosphagen kinase C-terminal domain-containing protein [Source:UniProtKB/TrEMBL;Acc:A0A125YNV1]	null
TGME49_231620	Phosphagen kinase C-terminal domain-containing protein [Source:UniProtKB/TrEMBL;Acc:A0A125YKR9]	null
TGME49_231625	hypothetical protein	null
TGME49_231630	Alveolin domain containing intermediate filament IMC4 [Source:UniProtKB/TrEMBL;Acc:A0A125YPZ0]	ALV4
TGME49_231640	Alveolin domain containing intermediate filament IMC1 [Source:UniProtKB/TrEMBL;Acc:A0A125YFV7]	ALV1
TGME49_231750	Macro domain-containing protein [Source:UniProtKB/TrEMBL;Acc:S8GAV7]	null
TGME49_231770	Tubulin alpha chain [Source:UniProtKB/TrEMBL;Acc:A0A125YTP7]	null
TGME49_231780	hypothetical protein	null
TGME49_231790	hypothetical protein	null
TGME49_231800	Helicase ATP-binding domain-containing protein [Source:UniProtKB/TrEMBL;Acc:A0A125YZF1]	null
TGME49_231815	hypothetical protein	null
TGME49_231840	hypothetical protein	null
TGME49_231850	PPM-type phosphatase domain-containing protein [Source:UniProtKB/TrEMBL;Acc:A0A125YZ64]	null
TGME49_231860	hypothetical protein	null
TGME49_231865	hypothetical protein	null
TGME49_231870	TPR_REGION domain-containing protein [Source:UniProtKB/TrEMBL;Acc:S8GAU8]	null
TGME49_231880	hypothetical protein	null
TGME49_231890	Beta-ketoacyl-acyl carrier protein synthase III, putative [Source:UniProtKB/TrEMBL;Acc:S8F632]	null
TGME49_231900	Acyl-CoA dehydrogenase domain-containing protein [Source:UniProtKB/TrEMBL;Acc:A0A125YV71]	null
TGME49_231910	ATP synthase F1 gamma subunit [Source:UniProtKB/TrEMBL;Acc:A0A125YUH1]	null
TGME49_231920	Oxidoreductase, short chain dehydrogenase/reductase family protein [Source:UniProtKB/TrEMBL;Acc:A0A125YJ58]	null
TGME49_231930	RING-type domain-containing protein [Source:UniProtKB/TrEMBL;Acc:S8GK70]	null
TGME49_231940	ThiF domain-containing protein [Source:UniProtKB/TrEMBL;Acc:A0A125YMG7]	null
TGME49_231950	hypothetical protein	null
TGME49_231960	Omega secalin, putative [Source:UniProtKB/TrEMBL;Acc:S8EZU9]	null
TGME49_231970	MPN domain-containing protein [Source:UniProtKB/TrEMBL;Acc:A0A125YYU2]	PRP8
TGME49_231980	hypothetical protein	null
TGME49_231990	hypothetical protein	null
TGME49_231991	hypothetical protein	null
TGME49_231992	hypothetical protein	null
TGME49_231994	hypothetical protein	null
TGME49_231996	hypothetical protein	null
TGME49_231998	hypothetical protein	null
TGME49_232000	hypothetical protein	null
TGME49_232010	PPM-type phosphatase domain-containing protein [Source:UniProtKB/TrEMBL;Acc:S8EZU1]	null
TGME49_232020	hypothetical protein	null
TGME49_232030	hypothetical protein	null
TGME49_232035	hypothetical protein	null
TGME49_232040	hypothetical protein	null
TGME49_232050	J domain-containing protein [Source:UniProtKB/TrEMBL;Acc:A0A125YZM0]	null
TGME49_232060	hypothetical protein	null
TGME49_232070	tRNA-Pro	null
TGME49_232080	Chorein_N domain-containing protein [Source:UniProtKB/TrEMBL;Acc:S8GK56]	null
TGME49_232085	hypothetical protein	null
TGME49_232090	3-hydroxyacyl-CoA dehydrogenase, NAD binding domain-containing protein [Source:UniProtKB/TrEMBL;Acc:A0A125YLX3]	null
TGME49_232100	RAP domain-containing protein [Source:UniProtKB/TrEMBL;Acc:S8EZT5]	null
TGME49_232110	hypothetical protein	null
TGME49_232120	hypothetical protein	null
TGME49_232130	hypothetical protein	null
TGME49_232140	hypothetical protein	null
TGME49_232150	hypothetical protein	null
TGME49_232160	RING-type domain-containing protein [Source:UniProtKB/TrEMBL;Acc:S8GAS3]	null
TGME49_232170	hypothetical protein	null
TGME49_232180	UBA domain-containing protein [Source:UniProtKB/TrEMBL;Acc:S8F601]	null
TGME49_232190	SEC7 domain-containing protein [Source:UniProtKB/TrEMBL;Acc:A0A125YQ40]	null
TGME49_232200	hypothetical protein	null
TGME49_232210	hypothetical protein	null
TGME49_232220	SAM domain-containing protein [Source:UniProtKB/TrEMBL;Acc:A0A125YYT8]	null
TGME49_232230	Ribosomal_L7Ae domain-containing protein [Source:UniProtKB/TrEMBL;Acc:A0A125YGX9]	RPL30
TGME49_232240	hypothetical protein	null
TGME49_232250	Catalase [Source:UniProtKB/TrEMBL;Acc:A0A125YV29]	null
TGME49_232260	hypothetical protein	null
TGME49_232270	Histidine acid phosphatase superfamily protein [Source:UniProtKB/TrEMBL;Acc:S8GK43]	null
TGME49_232280	IMP2_N domain-containing protein [Source:UniProtKB/TrEMBL;Acc:S8F5Z1]	null
TGME49_232290	SUEL-type lectin domain-containing protein [Source:UniProtKB/TrEMBL;Acc:S8F2P0]	null
TGME49_232300	KH type-2 domain-containing protein [Source:UniProtKB/TrEMBL;Acc:S8EZS1]	RPS3
TGME49_232310	Endonuclease/exonuclease/phosphatase family protein [Source:UniProtKB/TrEMBL;Acc:A0A125YHJ1]	null
TGME49_232320	hypothetical protein	null
TGME49_232340	PPM-type phosphatase domain-containing protein [Source:UniProtKB/TrEMBL;Acc:S8F5Y7]	null
TGME49_232350	Lactate dehydrogenase LDH1 [Source:UniProtKB/TrEMBL;Acc:A0A125YWC9]	LDH1
TGME49_232360	Exonuclease domain-containing protein [Source:UniProtKB/TrEMBL;Acc:S8EZR8]	null
TGME49_232370	CW-type Zinc Finger protein [Source:UniProtKB/TrEMBL;Acc:A0A125YTJ6]	null
TGME49_232380	WD domain, G-beta repeat-containing protein [Source:UniProtKB/TrEMBL;Acc:A0A125YKQ0]	null
TGME49_232390	18S rRNA biogenesis protein RCL1 protein [Source:UniProtKB/TrEMBL;Acc:A0A125YMK5]	null
TGME49_232400	PAN domain-containing protein [Source:UniProtKB/TrEMBL;Acc:S8F2N4]	null
TGME49_232410	Thioredoxin-like_fold domain-containing protein [Source:UniProtKB/TrEMBL;Acc:A0A125YMM3]	null
TGME49_232420	hypothetical protein	null
TGME49_232430	hypothetical protein	null
TGME49_232440	Brf1p family coiled coil protein [Source:UniProtKB/TrEMBL;Acc:A0A125YMJ4]	null
TGME49_232450	SWI2/SNF2-containing protein RAD54 [Source:UniProtKB/TrEMBL;Acc:S8F2N2]	RAD54
TGME49_232460	tRNA-Asn	null
TGME49_232475	hypothetical protein	null
TGME49_232500	hypothetical protein	null
TGME49_232510	RING-type domain-containing protein [Source:UniProtKB/TrEMBL;Acc:A0A125YXD9]	null
TGME49_232520	Brix domain-containing protein [Source:UniProtKB/TrEMBL;Acc:A0A125YQE2]	null
TGME49_232530	Helicase C-terminal domain-containing protein [Source:UniProtKB/TrEMBL;Acc:A0A125YH59]	null
TGME49_232540	FAD binding domain-containing protein [Source:UniProtKB/TrEMBL;Acc:A0A125YYB3]	null
TGME49_232550	hypothetical protein	null
TGME49_232560	hypothetical protein	null
TGME49_232580	Propionate-CoA ligase [Source:UniProtKB/TrEMBL;Acc:A0A125YTI4]	null
TGME49_232590	Glutamate-cysteine ligase, catalytic subunit domain-containing protein [Source:UniProtKB/TrEMBL;Acc:A0A125YWW8]	null
TGME49_232600	PNPLA domain-containing protein [Source:UniProtKB/TrEMBL;Acc:S8EZQ6]	null
TGME49_232610	Histone acetyltransferase subunit nua4 protein [Source:UniProtKB/TrEMBL;Acc:A0A125YNQ7]	null
TGME49_232620	TYR_PHOSPHATASE_2 domain-containing protein [Source:UniProtKB/TrEMBL;Acc:A0A125YID8]	null
TGME49_232630	hypothetical protein	null
TGME49_232640	RNA 2'-phosphotransferase, Tpt1/KptA family protein [Source:UniProtKB/TrEMBL;Acc:A0A125YXQ3]	null
TGME49_232650	ELM2 domain-containing protein [Source:UniProtKB/TrEMBL;Acc:A0A125YMY0]	null
TGME49_232655	hypothetical protein	null
TGME49_232660	TPR_REGION domain-containing protein [Source:UniProtKB/TrEMBL;Acc:S8GK24]	HIP
TGME49_232670	hypothetical protein	null
TGME49_232680	hypothetical protein	null
TGME49_232690	TPT domain-containing protein [Source:UniProtKB/TrEMBL;Acc:S8EZQ0]	null
TGME49_232700	hypothetical protein	null
TGME49_232710	40S ribosomal protein S3a [Source:UniProtKB/TrEMBL;Acc:A0A125YZM9]	RPS3A
TGME49_232720	AD domain-containing protein [Source:UniProtKB/TrEMBL;Acc:A0A125YLI2]	null
TGME49_232730	O-acyltransferase [Source:UniProtKB/TrEMBL;Acc:A0A125YHI8]	null
TGME49_232740	Hipothetical protein [Source:UniProtKB/TrEMBL;Acc:A0A125YSI4]	null
TGME49_232750	23S rRNA (Adenine(1618)-N(6))-methyltransferase, putative [Source:UniProtKB/TrEMBL;Acc:S8GAN6]	null
TGME49_232760	Protein phosphatase inhibitor IPP2 [Source:UniProtKB/TrEMBL;Acc:A0A125YXL5]	IPP2
TGME49_232770	hypothetical protein	null
TGME49_232780	hypothetical protein	null
TGME49_232800	hypothetical protein	null
TGME49_232815	Sulfhydryl oxidase [Source:UniProtKB/TrEMBL;Acc:A0A125YRU8]	null
TGME49_232830	V-type proton ATPase subunit a [Source:UniProtKB/TrEMBL;Acc:A0A125YQ93]	null
TGME49_232840	hypothetical protein	null
TGME49_232940	SHSP domain-containing protein [Source:UniProtKB/TrEMBL;Acc:A0A125YY54]	HSP20
TGME49_232950	hypothetical protein	null
TGME49_232955	hypothetical protein	null
TGME49_232960	Fe2OG dioxygenase domain-containing protein [Source:UniProtKB/TrEMBL;Acc:A0A125YFP7]	null
TGME49_232970	hypothetical protein	null
TGME49_232980	hypothetical protein	null
TGME49_232990	hypothetical protein	null
TGME49_233000	KOW motif domain-containing protein [Source:UniProtKB/TrEMBL;Acc:S8GAM4]	null
TGME49_233010	Mitogen-activated protein kinase [Source:UniProtKB/TrEMBL;Acc:S8GK09]	null
TGME49_233020	Not1 N-terminal domain, CCR4-Not complex component protein [Source:UniProtKB/TrEMBL;Acc:A0A125YXV6]	null
TGME49_233030	Gliding-associated protein GAP70 [Source:UniProtKB/TrEMBL;Acc:S8F2K4]	GAP70
TGME49_233040	Phosphodiesterase [Source:UniProtKB/TrEMBL;Acc:A0A125YY11]	null
TGME49_233050	hypothetical protein	null
TGME49_233065	Phosphodiesterase [Source:UniProtKB/TrEMBL;Acc:S8GK07]	null
TGME49_233080	G-patch domain-containing protein [Source:UniProtKB/TrEMBL;Acc:A0A125YSI1]	null
TGME49_233090	XPG N-terminal domain-containing protein [Source:UniProtKB/TrEMBL;Acc:S8F2K0]	null
TGME49_233100	Prohibitin [Source:UniProtKB/TrEMBL;Acc:A0A125YWW4]	null
TGME49_233110	Inosine-5'-monophosphate dehydrogenase [Source:UniProtKB/TrEMBL;Acc:A0A125YHW6]	IMPDH
TGME49_233120	AP2 domain transcription factor AP2VIII-2 [Source:UniProtKB/TrEMBL;Acc:S8GJZ9]	AP2VIII2
TGME49_233130	Nucleoside transporter protein [Source:UniProtKB/TrEMBL;Acc:A0A125YYW5]	null
TGME49_233140	Deoxyuridine 5'-triphosphate nucleotidohydrolase [Source:UniProtKB/TrEMBL;Acc:A0A125YVZ0]	null
TGME49_233150	hypothetical protein	null
TGME49_233153	hypothetical protein	null
TGME49_233157	hypothetical protein	null
TGME49_233160	hypothetical protein	null
TGME49_233170	hypothetical protein	null
TGME49_233180	hypothetical protein	null
TGME49_233190	SKIP_SNW domain-containing protein [Source:UniProtKB/TrEMBL;Acc:A0A125YK64]	null
TGME49_233200	Ubiquitin-related modifier 1 [Source:UniProtKB/TrEMBL;Acc:A0A125YVW0]	null
TGME49_233210	hypothetical protein	null
TGME49_233220	hypothetical protein	null
TGME49_233230	RRM domain-containing protein [Source:UniProtKB/TrEMBL;Acc:A0A125YP41]	null
TGME49_233245	hypothetical protein	null
TGME49_233260	OBG-type G domain-containing protein [Source:UniProtKB/TrEMBL;Acc:A0A125YK70]	null
TGME49_233270	MORN repeat-containing protein [Source:UniProtKB/TrEMBL;Acc:A0A125YVX0]	null
TGME49_233280	hypothetical protein	null
TGME49_233290	hypothetical protein	null
TGME49_233300	Rho-GAP domain-containing protein [Source:UniProtKB/TrEMBL;Acc:A0A125YUK6]	null
TGME49_233310	AMP_N domain-containing protein [Source:UniProtKB/TrEMBL;Acc:A0A125YP99]	null
TGME49_233315	hypothetical protein	null
TGME49_233320	C2 domain-containing protein [Source:UniProtKB/TrEMBL;Acc:S8F2D1]	null
TGME49_233330	Radial spokehead family protein [Source:UniProtKB/TrEMBL;Acc:A0A125YJ37]	null
TGME49_233340	hypothetical protein	null
TGME49_233350	NTF2 domain-containing protein [Source:UniProtKB/TrEMBL;Acc:A0A125YLB7]	null
TGME49_233360	hypothetical protein	null
TGME49_233370	hypothetical protein	null
TGME49_233380	hypothetical protein	null
TGME49_233390	hypothetical protein	null
TGME49_233400	Adenylate kinase isoenzyme 6 homolog [Source:UniProtKB/TrEMBL;Acc:A0A125YXY7]	null
TGME49_233405	hypothetical protein	null
TGME49_233410	WD_REPEATS_REGION domain-containing protein [Source:UniProtKB/TrEMBL;Acc:S8F2C1]	null
TGME49_233430	hypothetical protein	null
TGME49_233450	SAG-related sequence SRS29A [Source:UniProtKB/TrEMBL;Acc:S8GAG4]	SRS1
TGME49_233460	SAG-related sequence SRS29B [Source:UniProtKB/TrEMBL;Acc:A0A125YP09]	SAG1
TGME49_233470	hypothetical protein	null
TGME49_233480	SAG-related sequence SRS29C [Source:UniProtKB/TrEMBL;Acc:A0A125YHM6]	SRS2
TGME49_233490	hypothetical protein	null
TGME49_233500	Triosephosphate isomerase [Source:UniProtKB/TrEMBL;Acc:A0A125YP67]	TPI-II
TGME49_233510	hypothetical protein	null
TGME49_233520	ATP-dependent RNA helicase [Source:UniProtKB/TrEMBL;Acc:A0A125YS58]	null
TGME49_233530	hypothetical protein	null
TGME49_233540	Transporter, major facilitator family protein [Source:UniProtKB/TrEMBL;Acc:S8EZ66]	null
TGME49_233550	Polyketide_cyc domain-containing protein [Source:UniProtKB/TrEMBL;Acc:S8GAF2]	null
TGME49_233610	hypothetical protein	null
TGME49_233670	hypothetical protein	null
TGME49_233680	CS domain-containing protein [Source:UniProtKB/TrEMBL;Acc:A0A125YI33]	null
TGME49_233695	hypothetical protein	null
TGME49_233702	tRNA-Arg	null
TGME49_233710	Inorganic anion transporter, sulfate permease (SulP) family protein [Source:UniProtKB/TrEMBL;Acc:S8GAE7]	null
TGME49_233720	DNA-directed RNA polymerases I, II, and III subunit RPABC3 [Source:UniProtKB/TrEMBL;Acc:A0A125YZK9]	POLR2H
TGME49_233735	hypothetical protein	null
TGME49_233760	GpcrRhopsn4 domain-containing protein [Source:UniProtKB/TrEMBL;Acc:S8F2A3]	null
TGME49_233770	Calcium-translocating P-type ATPase, PMCA-type protein [Source:UniProtKB/TrEMBL;Acc:S8EZ59]	null
TGME49_233780	hypothetical protein	null
TGME49_233790	Protein kinase domain-containing protein [Source:UniProtKB/TrEMBL;Acc:S8F5H7]	null
TGME49_233792	hypothetical protein	null
TGME49_233810	Sel1 repeat-containing protein [Source:UniProtKB/TrEMBL;Acc:S8F297]	null
TGME49_233820	DNA polymerase epsilon subunit B protein [Source:UniProtKB/TrEMBL;Acc:S8EZ53]	null
TGME49_233830	hypothetical protein	null
TGME49_233838	GatB_Yqey domain-containing protein [Source:UniProtKB/TrEMBL;Acc:S8GJT1]	null
TGME49_233842	hypothetical protein	null
TGME49_233850	hypothetical protein	null
TGME49_233860	DALR anticodon binding domain-containing protein [Source:UniProtKB/TrEMBL;Acc:S8EZ47]	null
TGME49_233870	hypothetical protein	null
TGME49_233880	tRNA-Ile	null
TGME49_233890	hypothetical protein	null
TGME49_233905	Non-specific serine/threonine protein kinase [Source:UniProtKB/TrEMBL;Acc:S8F5G5]	null
TGME49_233920	RING-type domain-containing protein [Source:UniProtKB/TrEMBL;Acc:S8F280]	null
TGME49_233925	hypothetical protein	null
TGME49_233930	R3H domain-containing protein [Source:UniProtKB/TrEMBL;Acc:S8GAC3]	null
TGME49_233940	Leucine rich repeat-containing protein [Source:UniProtKB/TrEMBL;Acc:S8GJS0]	null
TGME49_233950	hypothetical protein	null
TGME49_233960	hypothetical protein	null

## Sheet: SIG 3 
Gene ID	Product Description	Gene Name or Symbol
TGME49_200590	Toxoplasma gondii family C protein [Source:UniProtKB/TrEMBL;Acc:S8GFX6]	null
TGME49_200595	hypothetical protein	null
TGME49_200600	hypothetical protein	null
TGME49_200700	Toxoplasma gondii family C protein [Source:UniProtKB/TrEMBL;Acc:S8F1J9]	null
TGME49_226330	hypothetical protein	null
TGME49_226340	hypothetical protein	null
TGME49_226350	hypothetical protein	null
TGME49_226370	Acyltransferase [Source:UniProtKB/TrEMBL;Acc:A0A125YU58]	null
TGME49_226380	hypothetical protein	null
TGME49_226385	hypothetical protein	null
TGME49_226390	Hydrolase_4 domain-containing protein [Source:UniProtKB/TrEMBL;Acc:S8GFB8]	null
TGME49_226400	Lipoyl synthase, apicoplast [Source:UniProtKB/TrEMBL;Acc:S8G5Z7]	LIPA
TGME49_226410	EF1_GNE domain-containing protein [Source:UniProtKB/TrEMBL;Acc:S8EUM4]	null
TGME49_226420	Peptidase family M3 protein [Source:UniProtKB/TrEMBL;Acc:S8EXL9]	null
TGME49_226430	Reticulon-like protein [Source:UniProtKB/TrEMBL;Acc:S8F0X6]	null
TGME49_226440	SWI2/SNF2-containing protein RAD16 [Source:UniProtKB/TrEMBL;Acc:S8GFC4]	RAD16
TGME49_226450	hypothetical protein	null
TGME49_226460	hypothetical protein	null
TGME49_226470	hypothetical protein	null
TGME49_226480	DNA topoisomerase [Source:UniProtKB/TrEMBL;Acc:S8F0Y0]	null
TGME49_226490	hypothetical protein	null
TGME49_226500	hypothetical protein	null
TGME49_226510	Sec23/Sec24 trunk domain-containing protein [Source:UniProtKB/TrEMBL;Acc:S8EUN3]	null
TGME49_226515	hypothetical protein	null
TGME49_226520	hypothetical protein	null
TGME49_226532	hypothetical protein	null
TGME49_226540	Protein kinase domain-containing protein [Source:UniProtKB/TrEMBL;Acc:A0A125YMZ6]	null
TGME49_226550	Rab-GAP TBC domain-containing protein [Source:UniProtKB/TrEMBL;Acc:A0A125YX10]	null
TGME49_226560	Zinc finger (CCCH type) motif-containing protein [Source:UniProtKB/TrEMBL;Acc:A0A125YK67]	null
TGME49_226565	hypothetical protein	null
TGME49_226570	hypothetical protein	null
TGME49_226580	hypothetical protein	null
TGME49_226590	COX2_CUA domain-containing protein [Source:UniProtKB/TrEMBL;Acc:S8EUP1]	null
TGME49_226600	t-SNARE coiled-coil homology domain-containing protein [Source:UniProtKB/TrEMBL;Acc:A0A125YTW0]	null
TGME49_226610	CEP76-C2 domain-containing protein [Source:UniProtKB/TrEMBL;Acc:S8F0Y9]	null
TGME49_226620	hypothetical protein	null
TGME49_226640	Protein yippee-like [Source:UniProtKB/TrEMBL;Acc:A0A125YHN8]	null
TGME49_226650	hypothetical protein	null
TGME49_226660	hypothetical protein	null
TGME49_226670	hypothetical protein	null
TGME49_226680	hypothetical protein	null
TGME49_226690	hypothetical protein	null
TGME49_226700	TNase-like domain-containing protein [Source:UniProtKB/TrEMBL;Acc:S8EUQ1]	null
TGME49_226705	hypothetical protein	null
TGME49_226710	hypothetical protein	null
TGME49_226720	Translin family protein [Source:UniProtKB/TrEMBL;Acc:A0A125YK52]	null
TGME49_226730	Aconitate hydratase ACN/IRP [Source:UniProtKB/TrEMBL;Acc:A0A125YJV5]	null
TGME49_226740	RING-type domain-containing protein [Source:UniProtKB/TrEMBL;Acc:A0A125YVV3]	null
TGME49_226755	Phosphodiesterase [Source:UniProtKB/TrEMBL;Acc:S8EXP7]	null
TGME49_226780	RING-type domain-containing protein [Source:UniProtKB/TrEMBL;Acc:S8F101]	null
TGME49_226790	ABC transporter, ATP-binding domain-containing protein [Source:UniProtKB/TrEMBL;Acc:S8GFG0]	null
TGME49_226800	GSH_synthase domain-containing protein [Source:UniProtKB/TrEMBL;Acc:S8G635]	null
TGME49_226810	Histone lysine methyltransferase SET1 [Source:UniProtKB/TrEMBL;Acc:S8EUR1]	SET1
TGME49_226820	hypothetical protein	null
TGME49_226825	Protein phosphatase inhibitor protein [Source:UniProtKB/TrEMBL;Acc:S8GFG5]	null
TGME49_226830	DnaK family protein [Source:UniProtKB/TrEMBL;Acc:S8F106]	null
TGME49_226840	JmjC domain-containing protein [Source:UniProtKB/TrEMBL;Acc:S8G642]	null
TGME49_226850	Rab-GAP TBC domain-containing protein [Source:UniProtKB/TrEMBL;Acc:S8EXQ8]	null
TGME49_226860	SAG-related sequence SRS67 [Source:UniProtKB/TrEMBL;Acc:S8EUR6]	SRS67
TGME49_226870	Tubulin gamma chain [Source:UniProtKB/TrEMBL;Acc:S8F111]	null
TGME49_226880	hypothetical protein	null
TGME49_226890	ORC_WH_C domain-containing protein [Source:UniProtKB/TrEMBL;Acc:S8G645]	null
TGME49_226900	hypothetical protein	null
TGME49_226910	Amylo-alpha-1,6-glucosidase [Source:UniProtKB/TrEMBL;Acc:S8EXR5]	null
TGME49_226920	hypothetical protein	null
TGME49_226925	hypothetical protein	null
TGME49_226930	hypothetical protein	null
TGME49_226940	USP domain-containing protein [Source:UniProtKB/TrEMBL;Acc:S8G650]	null
TGME49_226950	IgA-specific metalloendopeptidase [Source:UniProtKB/TrEMBL;Acc:S8EXR9]	null
TGME49_226960	Pyrophosphate--fructose 6-phosphate 1-phosphotransferase [Source:UniProtKB/TrEMBL;Acc:A0A125YKV6]	PFKII
TGME49_226970	Ribosomal_S17_N domain-containing protein [Source:UniProtKB/TrEMBL;Acc:A0A125YQR6]	RPS11
TGME49_226980	hypothetical protein	null
TGME49_226985	hypothetical protein	null
TGME49_226990	hypothetical protein	null
TGME49_227000	hypothetical protein	null
TGME49_227010	Rhoptry kinase family protein ROP30 [Source:UniProtKB/TrEMBL;Acc:S8GFI5]	ROP30
TGME49_227015	hypothetical protein	null
TGME49_227020	Deacetylase sirtuin-type domain-containing protein [Source:UniProtKB/TrEMBL;Acc:S8EUT2]	SIR2
TGME49_227030	hypothetical protein	null
TGME49_227040	hypothetical protein	null
TGME49_227050	Protein-serine/threonine kinase [Source:UniProtKB/TrEMBL;Acc:S8EXS9]	null
TGME49_227060	hypothetical protein	null
TGME49_227070	hypothetical protein	null
TGME49_227080	PCIF1_WW domain-containing protein [Source:UniProtKB/TrEMBL;Acc:S8EXT3]	null
TGME49_227090	Aspartokinase [Source:UniProtKB/TrEMBL;Acc:S8F134]	null
TGME49_227100	Glutaredoxin domain-containing protein [Source:UniProtKB/TrEMBL;Acc:A0A125YVH4]	null
TGME49_227115	hypothetical protein	null
TGME49_227130	hypothetical protein	null
TGME49_227140	PUA_3 domain-containing protein [Source:UniProtKB/TrEMBL;Acc:S8EXT5]	null
TGME49_227150	Glutaredoxin domain-containing protein [Source:UniProtKB/TrEMBL;Acc:S8F139]	null
TGME49_227260	RIO domain-containing protein [Source:UniProtKB/TrEMBL;Acc:S8GFK2]	null
TGME49_227270	hypothetical protein	null
TGME49_227275	hypothetical protein	null
TGME49_227280	Dense granule protein GRA3 [Source:UniProtKB/TrEMBL;Acc:A0A125YY45]	GRA3
TGME49_227290	Histone deacetylase [Source:UniProtKB/TrEMBL;Acc:A0A125YPH4]	HDAC3
TGME49_227300	hypothetical protein	null
TGME49_227310	hypothetical protein	null
TGME49_227320	hypothetical protein	null
TGME49_227330	hypothetical protein	null
TGME49_227335	hypothetical protein	null
TGME49_227350	SSD domain-containing protein [Source:UniProtKB/TrEMBL;Acc:S8GFL5]	null
TGME49_227360	Ribosomal protein RPL3 [Source:UniProtKB/TrEMBL;Acc:A0A125YQV2]	RPL3
TGME49_227370	PepX_C domain-containing protein [Source:UniProtKB/TrEMBL;Acc:S8EUV5]	null
TGME49_227380	hypothetical protein	null
TGME49_227390	SET domain-containing protein [Source:UniProtKB/TrEMBL;Acc:S8F153]	null
TGME49_227400	TYW3 domain-containing protein [Source:UniProtKB/TrEMBL;Acc:S8GFM1]	null
TGME49_227410	hypothetical protein	null
TGME49_227420	4-hydroxy-3-methylbut-2-enyl diphosphate reductase [Source:UniProtKB/TrEMBL;Acc:S8EUV8]	null
TGME49_227430	Aa_trans domain-containing protein [Source:UniProtKB/TrEMBL;Acc:S8EXV0]	null
TGME49_227440	WD domain, G-beta repeat-containing protein [Source:UniProtKB/TrEMBL;Acc:S8F158]	null
TGME49_227450	Nudix hydrolase domain-containing protein [Source:UniProtKB/TrEMBL;Acc:S8GFM7]	null
TGME49_227560	TFIIS N-terminal domain-containing protein [Source:UniProtKB/TrEMBL;Acc:S8G6A2]	null
TGME49_227570	Aa_trans domain-containing protein [Source:UniProtKB/TrEMBL;Acc:A0A125YTP0]	null
TGME49_227580	Aa_trans domain-containing protein [Source:UniProtKB/TrEMBL;Acc:S8EXV4]	null
TGME49_227590	hypothetical protein	null
TGME49_227600	Ribosomal protein RPL34 [Source:UniProtKB/TrEMBL;Acc:A0A125YXF3]	RPL34
TGME49_227610	hypothetical protein	null
TGME49_227615	hypothetical protein	null
TGME49_227620	Dense granule protein GRA2 [Source:UniProtKB/TrEMBL;Acc:A0A125YGN4]	GRA2
TGME49_227630	hypothetical protein	null
TGME49_227640	hypothetical protein	null
TGME49_227650	Microtubule-associated protein RP/EB family, putative [Source:UniProtKB/TrEMBL;Acc:S8G6B6]	null
TGME49_227660	DNA methyltransferase 2, putative [Source:UniProtKB/TrEMBL;Acc:S8EUW9]	null
TGME49_227780	hypothetical protein	null
TGME49_227790	Glycos_transf_1 domain-containing protein [Source:UniProtKB/TrEMBL;Acc:S8F176]	null
TGME49_227800	EF hand domain-containing protein [Source:UniProtKB/TrEMBL;Acc:S8GFP6]	null
TGME49_227810	Protein kinase domain-containing protein [Source:UniProtKB/TrEMBL;Acc:S8G6C2]	ROP11
TGME49_227820	hypothetical protein	null
TGME49_227830	Tim44 domain-containing protein [Source:UniProtKB/TrEMBL;Acc:S8EXW3]	null
TGME49_227840	Memo family protein [Source:UniProtKB/TrEMBL;Acc:A0A125YPK9]	null
TGME49_227850	Peptidyl-prolyl cis-trans isomerase [Source:UniProtKB/TrEMBL;Acc:S8GFQ1]	null
TGME49_227860	hypothetical protein	null
TGME49_227870	Mitochondrial import inner membrane translocase subunit [Source:UniProtKB/TrEMBL;Acc:A0A125YRF3]	null
TGME49_227875	hypothetical protein	null
TGME49_227880	hypothetical protein	null
TGME49_227890	hypothetical protein	null
TGME49_227900	AP2 domain transcription factor AP2X-1 [Source:UniProtKB/TrEMBL;Acc:S8G6D4]	AP2X1
TGME49_227910	hypothetical protein	null
TGME49_227920	hypothetical protein	null
TGME49_227930	hypothetical protein	null
TGME49_227940	hypothetical protein	null
TGME49_227948	M16C_associated domain-containing protein [Source:UniProtKB/TrEMBL;Acc:S8G6E0]	null
TGME49_227952	14_3_3 domain-containing protein [Source:UniProtKB/TrEMBL;Acc:A0A125YQT1]	null
TGME49_227960	PCI domain-containing protein [Source:UniProtKB/TrEMBL;Acc:S8EXX5]	null
TGME49_227970	Histone family DNA-binding protein [Source:UniProtKB/TrEMBL;Acc:S8F1A0]	null
TGME49_227980	hypothetical protein	null
TGME49_227990	hypothetical protein	null
TGME49_227995	hypothetical protein	null
TGME49_228000	Matrin-type domain-containing protein [Source:UniProtKB/TrEMBL;Acc:A0A125YVB0]	null
TGME49_228010	MitMem_reg domain-containing protein [Source:UniProtKB/TrEMBL;Acc:S8GFR9]	null
TGME49_228020	hypothetical protein	null
TGME49_228030	hypothetical protein	null
TGME49_228040	PPIC-type PPIASE domain-containing protein [Source:UniProtKB/TrEMBL;Acc:S8EUZ2]	null
TGME49_228050	hypothetical protein	null
TGME49_228060	hypothetical protein	null
TGME49_228065	hypothetical protein	null
TGME49_228070	C2H2-type domain-containing protein [Source:UniProtKB/TrEMBL;Acc:S8G6G0]	null
TGME49_228075	tRNA-Gly	null
TGME49_228080	tRNA-dihydrouridine(47) synthase [NAD(P)(+)] [Source:UniProtKB/TrEMBL;Acc:S8EUZ6]	null
TGME49_228100	hypothetical protein	null
TGME49_228110	hypothetical protein	null
TGME49_228120	hypothetical protein	null
TGME49_228130	START domain-containing protein [Source:UniProtKB/TrEMBL;Acc:S8G6G5]	null
TGME49_228140	hypothetical protein	null
TGME49_228145	hypothetical protein	null
TGME49_228150	hypothetical protein	null
TGME49_228160	Metallophos domain-containing protein [Source:UniProtKB/TrEMBL;Acc:S8GFT4]	null
TGME49_228170	Metallophos domain-containing protein [Source:UniProtKB/TrEMBL;Acc:S8G6H2]	IMC2A
TGME49_228175	hypothetical protein	null
TGME49_228180	Cytochrome C oxidase assembly factor COX15, putative [Source:UniProtKB/TrEMBL;Acc:A0A125YL26]	null
TGME49_228190	JAB_MPN domain-containing protein [Source:UniProtKB/TrEMBL;Acc:A0A125YGE0]	null
TGME49_228200	Vacuolar (H+)-atpase g subunit protein [Source:UniProtKB/TrEMBL;Acc:A0A125YSN4]	null
TGME49_228210	AAA domain-containing protein [Source:UniProtKB/TrEMBL;Acc:S8G6I9]	null
TGME49_228220	MYND-type domain-containing protein [Source:UniProtKB/TrEMBL;Acc:A0A125YHW8]	null
TGME49_228230	hypothetical protein	null
TGME49_228240	hypothetical protein	null
TGME49_228250	Tr-type G domain-containing protein [Source:UniProtKB/TrEMBL;Acc:S8GFW2]	null
TGME49_228270	hypothetical protein	null
TGME49_228280	hypothetical protein	null
TGME49_228290	Abhydrolase_2 domain-containing protein [Source:UniProtKB/TrEMBL;Acc:S8EYA4]	null
TGME49_228300	NFACT-R_1 domain-containing protein [Source:UniProtKB/TrEMBL;Acc:A0A125YV80]	null
TGME49_228310	hypothetical protein	null
TGME49_228320	hypothetical protein	null
TGME49_228330	FCP1 homology domain-containing protein [Source:UniProtKB/TrEMBL;Acc:S8EV78]	null
TGME49_228340	hypothetical protein	null
TGME49_228350	Tr-type G domain-containing protein [Source:UniProtKB/TrEMBL;Acc:S8F1J1]	null
TGME49_228360	Peptidylprolyl isomerase [Source:UniProtKB/TrEMBL;Acc:S8GFX3]	null
TGME49_228370	hypothetical protein	null
TGME49_228380	hypothetical protein	null
TGME49_228390	RICTOR_V domain-containing protein [Source:UniProtKB/TrEMBL;Acc:S8EYB3]	null
TGME49_228395	RICTOR_N domain-containing protein [Source:UniProtKB/TrEMBL;Acc:S8EYD6]	null
TGME49_228400	WD domain, G-beta repeat-containing protein [Source:UniProtKB/TrEMBL;Acc:S8EVA1]	null
TGME49_228410	Tubulin-tyrosine ligase family protein [Source:UniProtKB/TrEMBL;Acc:S8G6M8]	null
TGME49_228420	Protein kinase domain-containing protein [Source:UniProtKB/TrEMBL;Acc:A0A125YWL0]	null
TGME49_228430	hypothetical protein	null
TGME49_228440	hypothetical protein	null
TGME49_228460	hypothetical protein	null
TGME49_228470	Ribosomal protein L15 [Source:UniProtKB/TrEMBL;Acc:A0A125YX57]	RPL15
TGME49_228480	hypothetical protein	null
TGME49_228490	hypothetical protein	null
TGME49_228500	PDEase domain-containing protein [Source:UniProtKB/TrEMBL;Acc:A0A125YS94]	null
TGME49_228510	hypothetical protein	null
TGME49_228620	hypothetical protein	null
TGME49_228630	hypothetical protein	null
TGME49_228640	hypothetical protein	null
TGME49_228660	SEC7 domain-containing protein [Source:UniProtKB/TrEMBL;Acc:S8EYC4]	null
TGME49_228670	C2H2-type domain-containing protein [Source:UniProtKB/TrEMBL;Acc:S8EV93]	null
TGME49_228680	Mitochondrial carrier superfamily protein [Source:UniProtKB/TrEMBL;Acc:S8G6L8]	null
TGME49_228690	Phosphatidylinositol 3-and 4-kinase [Source:UniProtKB/TrEMBL;Acc:S8GFY2]	null
TGME49_228710	hypothetical protein	null
TGME49_228720	POP4 domain-containing protein [Source:UniProtKB/TrEMBL;Acc:S8EYC1]	null
TGME49_228730	CRT-like domain-containing protein [Source:UniProtKB/TrEMBL;Acc:S8EV89]	null
TGME49_228750	Calcium dependent protein kinase CDPK7 [Source:UniProtKB/TrEMBL;Acc:S8G6L4]	CDPK7
TGME49_228760	hypothetical protein	null
TGME49_228770	hypothetical protein	null
TGME49_228780	Toxoplasma gondii family C protein [Source:UniProtKB/TrEMBL;Acc:S8EYB7]	null

## Sheet: SIG 4
Gene ID	Product Description	Gene Name or Symbol
TGME49_207005	SAG-related sequence SRS48Q [Source:UniProtKB/TrEMBL;Acc:S8EVM8]	SRS48Q
TGME49_207010	SAG-related sequence SRS48K [Source:UniProtKB/TrEMBL;Acc:S8ESL5]	SRS48K
TGME49_207015	hypothetical protein	null
TGME49_207020	hypothetical protein	null
TGME49_207030	hypothetical protein	null
TGME49_207040	hypothetical protein	null
TGME49_207050	hypothetical protein	null
TGME49_207060	Ribonucleoside-diphosphate reductase small subunit [Source:UniProtKB/TrEMBL;Acc:A0A125YW11]	null
TGME49_207065	hypothetical protein	null
TGME49_207070	Glycosyl transferase, putative [Source:UniProtKB/TrEMBL;Acc:S8EVL8]	null
TGME49_207080	Histone acetyltransferase [Source:UniProtKB/TrEMBL;Acc:S8ESL0]	MYSTB
TGME49_207100	hypothetical protein	null
TGME49_207110	hypothetical protein	null
TGME49_207120	SUN domain-containing protein [Source:UniProtKB/TrEMBL;Acc:S8EZ73]	null
TGME49_207130	SAG-related sequence SRS49A [Source:UniProtKB/TrEMBL;Acc:S8EVL5]	SAG2Y
TGME49_207140	SAG-related sequence SRS49B [Source:UniProtKB/TrEMBL;Acc:S8ESK6]	SAG2X
TGME49_207150	SAG domain-containing protein [Source:UniProtKB/TrEMBL;Acc:S8G443]	SAG2D
TGME49_207160	SAG-related sequence SRS49D [Source:UniProtKB/TrEMBL;Acc:S8GD90]	SAG2C
TGME49_207170	hypothetical protein	null
TGME49_207180	IGPS domain-containing protein [Source:UniProtKB/TrEMBL;Acc:S8EVL1]	null
TGME49_207200	hypothetical protein	null
TGME49_207210	hypothetical protein	null
TGME49_207230	hypothetical protein	null
TGME49_207240	Ubiquitin-like domain-containing protein [Source:UniProtKB/TrEMBL;Acc:S8GD86]	null
TGME49_207250	ETF domain-containing protein [Source:UniProtKB/TrEMBL;Acc:S8EVK1]	null
TGME49_215328	hypothetical protein	null
TGME49_215340	AP2 domain transcription factor AP2X-10 [Source:UniProtKB/TrEMBL;Acc:S8EVT0]	AP2X10
TGME49_215343	hypothetical protein	null
TGME49_215347	hypothetical protein	null
TGME49_215350	hypothetical protein	null
TGME49_215360	hypothetical protein	null
TGME49_215370	hypothetical protein	null
TGME49_215380	hypothetical protein	null
TGME49_215385	Transporter, major facilitator family protein [Source:UniProtKB/TrEMBL;Acc:S8G497]	null
TGME49_215390	zf-Tim10_DDP domain-containing protein [Source:UniProtKB/TrEMBL;Acc:S8GDE0]	null
TGME49_215400	RRM domain-containing protein [Source:UniProtKB/TrEMBL;Acc:S8EZB3]	null
TGME49_215410	DPCD family protein [Source:UniProtKB/TrEMBL;Acc:A0A125YRH3]	null
TGME49_215420	SNARE protein [Source:UniProtKB/TrEMBL;Acc:A0A125YV39]	null
TGME49_215425	hypothetical protein	null
TGME49_215430	hypothetical protein	null
TGME49_215440	WWE domain-containing protein [Source:UniProtKB/TrEMBL;Acc:S8EZB0]	null
TGME49_215450	Aquaporin 1 [Source:UniProtKB/TrEMBL;Acc:A0A125YZH9]	null
TGME49_215460	40S ribosomal protein S24 [Source:UniProtKB/TrEMBL;Acc:A0A125YKH0]	RPS24
TGME49_215470	Ribosomal protein [Source:UniProtKB/TrEMBL;Acc:A0A125YJN7]	RPL10A
TGME49_215480	A_deaminase domain-containing protein [Source:UniProtKB/TrEMBL;Acc:S8GDD1]	null
TGME49_215490	Transporter, major facilitator family protein [Source:UniProtKB/TrEMBL;Acc:S8EZA7]	null
TGME49_215500	TPR repeat-containing protein [Source:UniProtKB/TrEMBL;Acc:S8EVR3]	null
TGME49_215510	MraW methylase family protein [Source:UniProtKB/TrEMBL;Acc:S8ESQ6]	null
TGME49_215520	hypothetical protein	null
TGME49_215530	hypothetical protein	null
TGME49_215540	hypothetical protein	null
TGME49_215550	hypothetical protein	null
TGME49_215560	Histone arginine methyltransferase PRMT5 [Source:UniProtKB/TrEMBL;Acc:S8ESP8]	PRMT5
TGME49_215570	AP2 domain transcription factor AP2X-11 [Source:UniProtKB/TrEMBL;Acc:S8G483]	AP2X11
TGME49_215580	hypothetical protein	null
TGME49_215590	Succinate dehydrogenase [ubiquinone] flavoprotein subunit, mitochondrial [Source:UniProtKB/TrEMBL;Acc:A0A125YI83]	null
TGME49_215600	hypothetical protein	null
TGME49_215610	hypothetical protein	null
TGME49_215620	hypothetical protein	null
TGME49_215640	RING-type domain-containing protein [Source:UniProtKB/TrEMBL;Acc:S8EZA1]	null
TGME49_215650	hypothetical protein	null
TGME49_215660	hypothetical protein	null
TGME49_215670	Protein kinase domain-containing protein [Source:UniProtKB/TrEMBL;Acc:S8ESP0]	null
TGME49_215680	SAG-related sequence SRS18 [Source:UniProtKB/TrEMBL;Acc:S8G475]	SAG2E
TGME49_215690	hypothetical protein	null
TGME49_215700	Phosphatidylinositol 3-and 4-kinase [Source:UniProtKB/TrEMBL;Acc:S8EZ97]	null
TGME49_215710	hypothetical protein	null
TGME49_215730	Gas41, putative [Source:UniProtKB/TrEMBL;Acc:A0A125YVF1]	null
TGME49_215740	WD_REPEATS_REGION domain-containing protein [Source:UniProtKB/TrEMBL;Acc:S8G472]	null
TGME49_215750	CMP/dCMP-type deaminase domain-containing protein [Source:UniProtKB/TrEMBL;Acc:S8GDB6]	null
TGME49_215775	Protein kinase domain-containing protein [Source:UniProtKB/TrEMBL;Acc:A0A125YFK9]	ROP8
TGME49_215785	Protein kinase domain-containing protein [Source:UniProtKB/TrEMBL;Acc:S8EVP5]	ROP2A
TGME49_275310	U1-type domain-containing protein [Source:UniProtKB/TrEMBL;Acc:S8G468]	null
TGME49_275320	Penicillin amidase [Source:UniProtKB/TrEMBL;Acc:S8ESN0]	null
TGME49_275330	Ribosomal protein RPL29 [Source:UniProtKB/TrEMBL;Acc:S8GDB4]	RPL29
TGME49_275340	tRNA-Ser	null
TGME49_275350	Rab-GAP TBC domain-containing protein [Source:UniProtKB/TrEMBL;Acc:S8EZ90]	null
TGME49_275355	SAG domain-containing protein [Source:UniProtKB/TrEMBL;Acc:S8EVP1]	SRS47A
TGME49_275360	SAG-related sequence SRS47B [Source:UniProtKB/TrEMBL;Acc:S8ESM6]	SRS47B
TGME49_275370	SAG-related sequence SRS47C [Source:UniProtKB/TrEMBL;Acc:S8G463]	SRS47C
TGME49_275380	SAG-related sequence SRS47D [Source:UniProtKB/TrEMBL;Acc:S8GDB1]	SRS47D
TGME49_275390	hypothetical protein	null
TGME49_275400	hypothetical protein	null
TGME49_275410	Proteasome/cyclosome repeat-containing protein [Source:UniProtKB/TrEMBL;Acc:S8ESM4]	null
TGME49_275420	Histone lysine-specific demethylase LSD1/BHC110/KDMA1A [Source:UniProtKB/TrEMBL;Acc:S8G459]	null
TGME49_275430	hypothetical protein	null
TGME49_275440	Dense granule protein GRA6 [Source:UniProtKB/TrEMBL;Acc:A0A125YS55]	GRA6
TGME49_275450	hypothetical protein	null
TGME49_275460	hypothetical protein	null
TGME49_275470	Dense granule protein GRA15 [Source:UniProtKB/TrEMBL;Acc:A0A125YGQ9]	GRA15
TGME49_275480	Myb family DNA-binding domain-containing protein [Source:UniProtKB/TrEMBL;Acc:S8GDA5]	null
TGME49_275490	hypothetical protein	null
TGME49_296640	SAG domain-containing protein [Source:UniProtKB/TrEMBL;Acc:S8G453]	SRS48E
TGME49_301890	Toxoplasma gondii family B protein [Source:UniProtKB/TrEMBL;Acc:S8ESK0]	null
