# Supplementary material for: The Toxoplasma Polymorphic Effector GRA15 Mediates Seizure Induction by Modulating Interleukin-1 Signaling in the Brain
Source: mBio. 2021 Jun 22;12(3):e01331-21. doi: 10.1128/mBio.01331-21 (PMC8262954; doi:10.1128/mBio.01331-21)
Supplement: TABLE S4 [file mbio.01331-21-st004.xlsx]

## Sheet: Sheet1
GO Term	Count	%	P-Value
Immune System Process	32	10.2	1.2e-14
Inflammatory Response	30	9.5	3.2e-14
Immune Response	20	6.3	2.3e-08
Innate Immune Response	24	7.6	2.8e-08
Positive Regulation Of NF-Kappab Transcription Factor Activity	12	3.8	6.1e-07
Apoptotic Signaling Pathway	9	2.9	7.3e-07
Cell Proliferation	16	5.1	9.7e-07
Regulation Of Apoptotic Process	15	4.8	1.5e-06
Positive Regulation Of T Cell Proliferation	9	2.9	4.3e-06
Adaptive Immune Response	12	3.8	6.7e-06
Response To Lipopolysaccharide	14	4.4	7.4e-06
Positive Regulation Of I-Kappab Kinase/NF-Kappab Signaling	12	3.8	1.3e-05
Cellular Response To Lipopolysaccharide	14	4.4	1.4e-05
Positive Regulation Of Peptidyl-Tyrosine Phosphorylation	10	3.2	1.8e-05
Cellular Response To Mechanical Stimulus	9	2.9	1.9e-05
T Cell Costimulation	6	1.9	2.8e-05
Chemotaxis	10	3.2	6.2e-05
Negative Regulation Of Viral Genome Replication	6	1.9	9.7e-05
Positive Regulation Of Interferon-Gamma Production	7	2.2	0.00011
Regulation Of Cell Proliferation	13	4.1	0.00014
Positive Regulation Of Cell Migration	12	3.8	0.00022
Protein Kinase B Signaling	6	1.9	0.00022
Positive Regulation Of Natural Killer Cell Mediated Cytotoxicity	5	1.6	0.00022
Negative Regulation Of Inflammatory Response	8	2.5	0.0003
Apoptotic Process	21	6.7	0.00031
Positive Regulation Of Inflammatory Response	7	2.2	0.00032
Positive Regulation Of Interleukin-8 Production	5	1.6	0.00045
Neutrophil Chemotaxis	7	2.2	0.00053
Response To Interferon-Gamma	5	1.6	0.00053
Anthranilate Metabolic Process	3	1	0.00064
Angiogenesis	12	3.8	0.00086
Positive Regulation Of MAPK Cascade	8	2.5	0.00087
Positive Regulation Of MAP Kinase Activity	6	1.9	0.0012
Cellular Response To Tumor Necrosis Factor	8	2.5	0.0012
Positive Regulation Of Membrane Protein Ectodomain Proteolysis	4	1.3	0.0013
'De Novo' NAD Biosynthetic Process From Tryptophan	3	1	0.0013
T Cell Differentiation Involved In Immune Response	3	1	0.0013
Quinolinate Biosynthetic Process	3	1	0.0013
Regulation Of Inflammatory Response	6	1.9	0.002
Peptidyl-Cysteine S-Nitrosylation	3	1	0.0021
Regulation Of Immunoglobulin Secretion	3	1	0.0021
Positive Regulation Of Angiogenesis	8	2.5	0.0021
Extrinsic Apoptotic Signaling Pathway	5	1.6	0.003
Necroptotic Signaling Pathway	3	1	0.0031
DNA Replication Checkpoint	3	1	0.0031
Tyrosine Phosphorylation Of Stat3 Protein	3	1	0.0031
Defense Response To Virus	9	2.9	0.0034
MAPK Cascade	6	1.9	0.0035
Positive Regulation Of B Cell Proliferation	5	1.6	0.0036
Leukocyte Chemotaxis	4	1.3	0.0039
Positive Regulation Of Innate Immune Response	4	1.3	0.0039
Positive Regulation Of Apoptotic Process	13	4.1	0.0042
Aging	9	2.9	0.0042
Positive Regulation Of Fever Generation	3	1	0.0043
Positive Regulation Of Interleukin-10 Production	4	1.3	0.0045
Negative Regulation Of NIK/NF-Kappab Signaling	3	1	0.0057
Tryptophan Catabolic Process	3	1	0.0057
Positive Regulation Of Osteoclast Differentiation	4	1.3	0.0057
Proteolysis	18	5.7	0.0058
Positive Regulation Of Gene Expression	14	4.4	0.0064
Endodermal Cell Differentiation	4	1.3	0.0071
Response To Interferon-Beta	3	1	0.0072
Response To Virus	6	1.9	0.008
Intrinsic Apoptotic Signaling Pathway In Response To DNA Damage	5	1.6	0.0081
Osteoclast Differentiation	4	1.3	0.0087
Protein Localization To Kinetochore	3	1	0.009
Positive Regulation Of Phosphorylation	4	1.3	0.0095
Positive Regulation Of Tyrosine Phosphorylation Of Stat3 Protein	4	1.3	0.0095
Lymph Node Development	4	1.3	0.0095
Cell Cycle	18	5.7	0.0097
Lipopolysaccharide-Mediated Signaling Pathway	4	1.3	0.01
Positive Regulation Of Tyrosine Phosphorylation Of Stat1 Protein	3	1	0.011
Pyridine Nucleotide Biosynthetic Process	3	1	0.011
Activation Of Cysteine-Type Endopeptidase Activity	3	1	0.011
I-Kappab Kinase/NF-Kappab Signaling	4	1.3	0.011
Embryo Implantation	5	1.6	0.012
Wound Healing	6	1.9	0.013
Fc-Epsilon Receptor Signaling Pathway	3	1	0.013
Positive Regulation Of Interleukin-17 Production	3	1	0.013
Response To Interferon-Alpha	3	1	0.013
Positive Regulation Of Protein Kinase B Signaling	6	1.9	0.014
Necroptotic Process	3	1	0.015
Positive Regulation Of Macrophage Differentiation	3	1	0.015
Response To Molecule Of Bacterial Origin	3	1	0.015
Leukocyte Migration Involved In Inflammatory Response	3	1	0.015
Hyaluronan Metabolic Process	3	1	0.015
Peptidyl-Tyrosine Phosphorylation	5	1.6	0.015
Antigen Processing And Presentation Of Peptide Antigen Via MHC Class I	4	1.3	0.016
Negative Regulation Of Gene Expression	10	3.2	0.017
Positive Regulation Of Blood Coagulation	3	1	0.017
Positive Regulation Of Monocyte Chemotaxis	3	1	0.017
Macrophage Chemotaxis	3	1	0.017
Positive Regulation Of Protein Phosphorylation	8	2.5	0.019
Negative Regulation Of Interleukin-12 Production	3	1	0.02
Negative Regulation Of Innate Immune Response	3	1	0.02
Monocyte Chemotaxis	4	1.3	0.021
Cytokine-Mediated Signaling Pathway	7	2.2	0.021
Positive Regulation Of Endothelial Cell Apoptotic Process	3	1	0.023
Positive Regulation Of T Cell Migration	3	1	0.023
Defense Response To Bacterium	8	2.5	0.023
Positive Regulation Of Cell-Substrate Adhesion	4	1.3	0.024
Extrinsic Apoptotic Signaling Pathway In Absence Of Ligand	4	1.3	0.024
Protein Phosphorylation	16	5.1	0.024
Cellular Response To Organic Cyclic Compound	5	1.6	0.025
Response To Estrogen	5	1.6	0.025
Positive Regulation Of T Cell Activation	3	1	0.025
Mrna Transcription From RNA Polymerase II Promoter	3	1	0.025
Negative Regulation Of T Cell Activation	3	1	0.025
Regulation Of I-Kappab Kinase/NF-Kappab Signaling	3	1	0.025
Cellular Defense Response	3	1	0.025
Regulation Of Osteoclast Differentiation	3	1	0.025
Extracellular Matrix Organization	6	1.9	0.027
Negative Regulation Of Extrinsic Apoptotic Signaling Pathway	4	1.3	0.027
Cell Maturation	4	1.3	0.028
Negative Regulation Of Phospholipase A2 Activity	2	0.6	0.029
Neutrophil Aggregation	2	0.6	0.029
Cellular Response To UV	4	1.3	0.03
Chondrocyte Differentiation	4	1.3	0.03
Cellular Response To Interleukin-1	5	1.6	0.03
Signal Transduction	28	8.9	0.03
Positive Regulation Of Histone Acetylation	3	1	0.031
Response To Cytokine	5	1.6	0.032
Regulation Of Insulin Secretion	4	1.3	0.032
Positive Regulation Of Transcription From RNA Polymerase II Promoter	23	7.3	0.038
G2 DNA Damage Checkpoint	3	1	0.038
Actin Cytoskeleton Reorganization	4	1.3	0.041
Myeloid Dendritic Cell Differentiation	3	1	0.041
Chromosome Segregation	5	1.6	0.042
Cellular Response To Calcium Ion	4	1.3	0.043
Positive Regulation Of Homotypic Cell-Cell Adhesion	2	0.6	0.043
Positive Regulation Of Calcidiol 1-Monooxygenase Activity	2	0.6	0.043
Fc-Gamma Receptor Signaling Pathway	2	0.6	0.043
NK T Cell Proliferation	2	0.6	0.043
Leukocyte Activation Involved In Immune Response	2	0.6	0.043
Negative Regulation Of Lipid Metabolic Process	2	0.6	0.043
Spindle Checkpoint	2	0.6	0.043
Cell Surface Receptor Signaling Pathway	8	2.5	0.044
Chemokine-Mediated Signaling Pathway	4	1.3	0.047
Positive Regulation Of Cell Adhesion	4	1.3	0.049
Organ Regeneration	4	1.3	0.049
Response To Tumor Necrosis Factor	3	1	0.052
Cytolysis	3	1	0.052
Negative Regulation Of Extrinsic Apoptotic Signaling Pathway Via Death Domain Receptors	3	1	0.052
Mitotic Nuclear Division	9	2.9	0.053
Ossification	5	1.6	0.053
Protein Autophosphorylation	7	2.2	0.054
Regulation Of Cell Shape	6	1.9	0.055
Positive Regulation Of Interleukin-12 Production	3	1	0.056
Regulation Of Necroptotic Process	2	0.6	0.058
Negative Regulation Of Adiponectin Secretion	2	0.6	0.058
Sequestering Of Triglyceride	2	0.6	0.058
Negative Regulation Of Dendritic Cell Differentiation	2	0.6	0.058
Positive Regulation Of Peptide Secretion	2	0.6	0.058
Fc-Gamma Receptor Signaling Pathway Involved In Phagocytosis	2	0.6	0.058
Positive Regulation Of ERK1 And ERK2 Cascade	7	2.2	0.06
Cellular Calcium Ion Homeostasis	5	1.6	0.06
Cellular Response To Transforming Growth Factor Beta Stimulus	4	1.3	0.061
Response To Hypoxia	7	2.2	0.065
Response To Mechanical Stimulus	4	1.3	0.066
Positive Regulation Of Cytokine Production	3	1	0.067
Cellular Response To Growth Factor Stimulus	4	1.3	0.068
Phosphorylation	15	4.8	0.069
Negative Regulation Of Activation-Induced Cell Death Of T Cells	2	0.6	0.071
Positive Regulation Of Guanylate Cyclase Activity	2	0.6	0.071
Fever Generation	2	0.6	0.071
Tyrosine Phosphorylation Of Stat5 Protein	2	0.6	0.071
T-Helper 1 Cell Differentiation	2	0.6	0.071
Gliogenesis	2	0.6	0.071
Negative Regulation Of Plasminogen Activation	2	0.6	0.071
Osteoclast Fusion	2	0.6	0.071
NIK/NF-Kappab Signaling	2	0.6	0.071
Positive Regulation Of Intrinsic Apoptotic Signaling Pathway	3	1	0.072
Cellular Response To Fibroblast Growth Factor Stimulus	3	1	0.072
Positive Regulation Of Release Of Cytochrome C From Mitochondria	3	1	0.072
Defense Response To Protozoan	3	1	0.072
Positive Regulation Of Reactive Oxygen Species Metabolic Process	3	1	0.076
Activation Of Cysteine-Type Endopeptidase Activity Involved In Apoptotic Process	4	1.3	0.076
Cellular Response To Interferon-Gamma	4	1.3	0.079
Regulation Of Immune Response	3	1	0.08
Positive Regulation Of Extrinsic Apoptotic Signaling Pathway	3	1	0.08
Lipid Transport	5	1.6	0.081
Metabolic Process	12	3.8	0.082
Positive Regulation Of JNK Cascade	4	1.3	0.084
Lymphocyte Chemotaxis	3	1	0.085
Cellular Response To Cytokine Stimulus	3	1	0.085
Negative Regulation Of Extrinsic Apoptotic Signaling Pathway In Absence Of Ligand	3	1	0.085
Positive Regulation Of Cellular Extravasation	2	0.6	0.085
Positive Regulation Of Chemokine (C-X-C Motif) Ligand 2 Production	2	0.6	0.085
Chromosome Breakage	2	0.6	0.085
Response To Fungus	2	0.6	0.085
Regulation Of Establishment Of Endothelial Barrier	2	0.6	0.085
Mitotic Spindle Midzone Assembly	2	0.6	0.085
Negative Regulation Of Natural Killer Cell Mediated Cytotoxicity	2	0.6	0.085
Negative Regulation Of Toll-Like Receptor 4 Signaling Pathway	2	0.6	0.085
T Cell Chemotaxis	2	0.6	0.085
Activation Of JUN Kinase Activity	3	1	0.089
Positive Regulation Of Cytokine Secretion	3	1	0.089
T Cell Activation	3	1	0.089
Leukocyte Migration	3	1	0.089
Negative Regulation Of Protein Catabolic Process	3	1	0.093
Response To Zinc Ion	3	1	0.093
Positive Regulation Of Peptidyl-Serine Phosphorylation	4	1.3	0.096
Phosphatidylinositol-Mediated Signaling	3	1	0.098
Negative Regulation Of Cell Cycle	3	1	0.098
Neutrophil Degranulation	2	0.6	0.099
Chronic Inflammatory Response	2	0.6	0.099
Tryptophan Catabolic Process To Kynurenine	2	0.6	0.099
Lamellipodium Morphogenesis	2	0.6	0.099
Cellular Response To Nicotine	2	0.6	0.099
Negative Regulation Of Fibrinolysis	2	0.6	0.099
Negative Regulation Of Cytokinesis	2	0.6	0.099
