# Supplementary material for: The Toxoplasma Polymorphic Effector GRA15 Mediates Seizure Induction by Modulating Interleukin-1 Signaling in the Brain
Source: mBio. 2021 Jun 22;12(3):e01331-21. doi: 10.1128/mBio.01331-21 (PMC8262954; doi:10.1128/mBio.01331-21)
Supplement: TABLE S5 [file mbio.01331-21-st005.xlsx]

## Sheet: Sheet1
Target Protein	Source (Company)	Catalog #	Dilution for Flow Cytometry	Dilution of Immunohistochemistry
CD45	BD Horizon	560501	1:130	n/a
CD68	invitrogen	25-0681-82	1:130	n/a
CD206	Biolegend	141708	1:65	n/a
Ly6C	eBioscience	45-5932-82	1:130	n/a
iNOS	eBioscience	53-5920-82	1:300	n/a
Ly6G	BD Horizon	562700	1:130	n/a
CD11b	BD Horizon	563015	1:130	n/a
pro-IL-1β	eBioscience	17-7114-80	1:65	n/a
CD206	Biolegend	141717	1:130	n/a
GAD67	Millipore	MAB5406	n/a	1:500
Iba-1	WAKO	019-19741	n/a	1:1000
vGluT2	Synaptic Systems	135 421	n/a	1:500
